# Supplementary material for: Expression and function of voltage gated proton channels (Hv1) in MDA-MB-231 cells
Source: PLoS One. 2020 May 6;15(5):e0227522. doi: 10.1371/journal.pone.0227522 (PMC7202653; doi:10.1371/journal.pone.0227522)
Supplement: S1 Table — Excel file of RNAseq data of WT, Cas9, 5f2 and 4a cell types. The spreadsheet compares the expression of WT and Cas9 against the expression of genes in the 4a and 5f2. Genes that were increased greater than 2-fold in each sets of samples are listed. 1217 genes were reduced in expression and 745 were increased in expression using this analysis. These changes in expression included a downregulation of L1Cam. (XLSX) [file pone.0227522.s003.xlsx]

## Sheet: all.transcript_counts.xls
ensembl_transcript_id	entrezgene	external_transcript_name	transcript_biotype	ensembl_gene_id	external_gene_name	description	sample.p_231_morgan_redo	sample.ko5f2_231_morgan	sample.ko4a_231_morgan	sample.cas9_231_morgan
ENST00000000233	381	ARF5-201	protein_coding	ENSG00000004059	ARF5	ADP ribosylation factor 5 [Source:HGNC Symbol;Acc:HGNC:658]	908.018	807.113	738.733	882.686
ENST00000000412	4074	M6PR-201	protein_coding	ENSG00000003056	M6PR	mannose-6-phosphate receptor, cation dependent [Source:HGNC Symbol;Acc:HGNC:6752]	0	0	8.64029	0
ENST00000000442	2101	ESRRA-201	protein_coding	ENSG00000173153	ESRRA	estrogen related receptor alpha [Source:HGNC Symbol;Acc:HGNC:3471]	1098.8	519.254	434.275	993.7
ENST00000001008	2288	FKBP4-201	protein_coding	ENSG00000004478	FKBP4	FK506 binding protein 4 [Source:HGNC Symbol;Acc:HGNC:3720]	6679.8	3561.19	3577.43	4770.5
ENST00000001146	56603	CYP26B1-201	protein_coding	ENSG00000003137	CYP26B1	cytochrome P450 family 26 subfamily B member 1 [Source:HGNC Symbol;Acc:HGNC:20581]	0	12.3027	11.129	126.782
ENST00000002125	55471	NDUFAF7-201	protein_coding	ENSG00000003509	NDUFAF7	NADH:ubiquinone oxidoreductase complex assembly factor 7 [Source:HGNC Symbol;Acc:HGNC:28816]	93.6013	30.6373	169.02	161.781
ENST00000002165	2519	FUCA2-201	protein_coding	ENSG00000001036	FUCA2	alpha-L-fucosidase 2 [Source:HGNC Symbol;Acc:HGNC:4008]	1775.18	1354.72	1306.18	1394.5
ENST00000002501	79007	DBNDD1-201	protein_coding	ENSG00000003249	DBNDD1	dysbindin domain containing 1 [Source:HGNC Symbol;Acc:HGNC:28455]	597.582	46.4521	393.273	473.644
ENST00000002596	9957	HS3ST1-201	protein_coding	ENSG00000002587	HS3ST1	heparan sulfate-glucosamine 3-sulfotransferase 1 [Source:HGNC Symbol;Acc:HGNC:5194]	232.724	270.075	121.476	137.854
ENST00000002829	6405	SEMA3F-201	protein_coding	ENSG00000001617	SEMA3F	semaphorin 3F [Source:HGNC Symbol;Acc:HGNC:10728]	77.2276	18.0258	83.2275	145.914
ENST00000003084	1080	CFTR-201	protein_coding	ENSG00000001626	CFTR	cystic fibrosis transmembrane conductance regulator [Source:HGNC Symbol;Acc:HGNC:1884]	11.6869	0	0	0
ENST00000003100	1595	CYP51A1-201	protein_coding	ENSG00000001630	CYP51A1	cytochrome P450 family 51 subfamily A member 1 [Source:HGNC Symbol;Acc:HGNC:2649]	1158.2	1155.07	1482.05	2290.51
ENST00000003302	57646	USP28-201	protein_coding	ENSG00000048028	USP28	ubiquitin specific peptidase 28 [Source:HGNC Symbol;Acc:HGNC:12625]	364.451	264.577	369.712	389.783
ENST00000003583	90529	STPG1-201	protein_coding	ENSG00000001460	STPG1	sperm tail PG-rich repeat containing 1 [Source:HGNC Symbol;Acc:HGNC:28070]	362.932	0	419.045	267.367
ENST00000003912	57185	NIPAL3-201	protein_coding	ENSG00000001461	NIPAL3	NIPA like domain containing 3 [Source:HGNC Symbol;Acc:HGNC:25233]	2691.18	1749.07	3032.18	3730.92
ENST00000004103	55365	TMEM176A-201	protein_coding	ENSG00000002933	TMEM176A	transmembrane protein 176A [Source:HGNC Symbol;Acc:HGNC:24930]	0	0	0	0
ENST00000004531	6542	SLC7A2-201	protein_coding	ENSG00000003989	SLC7A2	solute carrier family 7 member 2 [Source:HGNC Symbol;Acc:HGNC:11060]	0	166.033	165.93	252.603
ENST00000004982	126393	HSPB6-201	protein_coding	ENSG00000004776	HSPB6	heat shock protein family B (small) member 6 [Source:HGNC Symbol;Acc:HGNC:26511]	5.03409	0	17.6194	9.22684
ENST00000005082	7748	ZNF195-201	protein_coding	ENSG00000005801	ZNF195	zinc finger protein 195 [Source:HGNC Symbol;Acc:HGNC:12986]	181.158	201.965	197.556	174.066
ENST00000005178	5166	PDK4-201	protein_coding	ENSG00000004799	PDK4	pyruvate dehydrogenase kinase 4 [Source:HGNC Symbol;Acc:HGNC:8812]	457.399	44.0099	39.5111	55.146
ENST00000005180	10344	CCL26-201	protein_coding	ENSG00000006606	CCL26	C-C motif chemokine ligand 26 [Source:HGNC Symbol;Acc:HGNC:10625]	281.862	70.4652	112.637	19.0797
ENST00000005226	10083	USH1C-201	protein_coding	ENSG00000006611	USH1C	USH1 protein network component harmonin [Source:HGNC Symbol;Acc:HGNC:12597]	0	0	0	0
ENST00000005257	5898	RALA-201	protein_coding	ENSG00000006451	RALA	RAS like proto-oncogene A [Source:HGNC Symbol;Acc:HGNC:9839]	2042.81	1346.55	1070.87	1980.8
ENST00000005259	55973	BCAP29-201	protein_coding	ENSG00000075790	BCAP29	B cell receptor associated protein 29 [Source:HGNC Symbol;Acc:HGNC:24131]	172.322	292.763	104.018	198.363
ENST00000005260	55971	BAIAP2L1-201	protein_coding	ENSG00000006453	BAIAP2L1	BAI1 associated protein 2 like 1 [Source:HGNC Symbol;Acc:HGNC:21649]	1023.49	692.838	852.974	519.361
ENST00000005284	10368	CACNG3-201	protein_coding	ENSG00000006116	CACNG3	calcium voltage-gated channel auxiliary subunit gamma 3 [Source:HGNC Symbol;Acc:HGNC:1407]	0	0	0	0
ENST00000005286	54972	TMEM132A-201	protein_coding	ENSG00000006118	TMEM132A	transmembrane protein 132A [Source:HGNC Symbol;Acc:HGNC:31092]	1545.74	1432.6	2205.12	2270.44
ENST00000005340	1856	DVL2-201	protein_coding	ENSG00000004975	DVL2	dishevelled segment polarity protein 2 [Source:HGNC Symbol;Acc:HGNC:3086]	1318.08	925.581	1332.35	1292.53
ENST00000005374	79017	GGCT-201	protein_coding	ENSG00000006625	GGCT	gamma-glutamylcyclotransferase [Source:HGNC Symbol;Acc:HGNC:21705]	27.8412	0	0	0
ENST00000005386	79657	RPAP3-201	protein_coding	ENSG00000005175	RPAP3	RNA polymerase II associated protein 3 [Source:HGNC Symbol;Acc:HGNC:26151]	319.285	301.953	122.661	117.889
ENST00000005558	3475	IFRD1-201	protein_coding	ENSG00000006652	IFRD1	interferon related developmental regulator 1 [Source:HGNC Symbol;Acc:HGNC:5456]	46.6705	187.882	58.0987	235.096
ENST00000005756	151531	UPP2-201	protein_coding	ENSG00000007001	UPP2	uridine phosphorylase 2 [Source:HGNC Symbol;Acc:HGNC:23061]	0	0	0	0
ENST00000005995	10942	PRSS21-201	protein_coding	ENSG00000007038	PRSS21	serine protease 21 [Source:HGNC Symbol;Acc:HGNC:9485]	0	0	0	0
ENST00000006015	3207	HOXA11-201	protein_coding	ENSG00000005073	HOXA11	homeobox A11 [Source:HGNC Symbol;Acc:HGNC:5101]	0	0	0	0
ENST00000006053	6376	CX3CL1-201	protein_coding	ENSG00000006210	CX3CL1	C-X3-C motif chemokine ligand 1 [Source:HGNC Symbol;Acc:HGNC:10647]	55.6659	192.551	0	0
ENST00000006251	55615	PRR5-201	protein_coding	ENSG00000186654	PRR5	proline rich 5 [Source:HGNC Symbol;Acc:HGNC:31682]	0	0	0	0
ENST00000006275	79090	TRAPPC6A-201	protein_coding	ENSG00000007255	TRAPPC6A	trafficking protein particle complex 6A [Source:HGNC Symbol;Acc:HGNC:23069]	0	4.76291	0	0
ENST00000006658	64847	SPATA20-201	protein_coding	ENSG00000006282	SPATA20	spermatogenesis associated 20 [Source:HGNC Symbol;Acc:HGNC:26125]	88.8136	103.501	49.5296	0
ENST00000006724	1087	CEACAM7-201	protein_coding	ENSG00000007306	CEACAM7	carcinoembryonic antigen related cell adhesion molecule 7 [Source:HGNC Symbol;Acc:HGNC:1819]	0	0	0	0
ENST00000006750	974	CD79B-201	protein_coding	ENSG00000007312	CD79B	CD79b molecule [Source:HGNC Symbol;Acc:HGNC:1699]	0	0	0	0
ENST00000006777	57414	RHBDD2-201	protein_coding	ENSG00000005486	RHBDD2	rhomboid domain containing 2 [Source:HGNC Symbol;Acc:HGNC:23082]	204.789	287.26	88.9448	211.198
ENST00000007264	113000	RPUSD1-201	protein_coding	ENSG00000007376	RPUSD1	RNA pseudouridylate synthase domain containing 1 [Source:HGNC Symbol;Acc:HGNC:14173]	272.267	205.983	78.5451	542.97
ENST00000007390	115939	TSR3-201	protein_coding	ENSG00000007520	TSR3	TSR3, acp transferase ribosome maturation factor [Source:HGNC Symbol;Acc:HGNC:14175]	716.22	574.374	916.23	904.403
ENST00000007414	114881	OSBPL7-201	protein_coding	ENSG00000006025	OSBPL7	oxysterol binding protein like 7 [Source:HGNC Symbol;Acc:HGNC:16387]	359.243	67.4646	198.654	170.572
ENST00000007510	115703	ARHGAP33-201	protein_coding	ENSG00000004777	ARHGAP33	Rho GTPase activating protein 33 [Source:HGNC Symbol;Acc:HGNC:23085]	0	0	0	0
ENST00000007516	4706	NDUFAB1-201	protein_coding	ENSG00000004779	NDUFAB1	NADH:ubiquinone oxidoreductase subunit AB1 [Source:HGNC Symbol;Acc:HGNC:7694]	1600.28	1138.42	1019.78	1136.27
ENST00000007699	51087	YBX2-201	protein_coding	ENSG00000006047	YBX2	Y-box binding protein 2 [Source:HGNC Symbol;Acc:HGNC:17948]	0	0	1.95436	0
ENST00000007708	5164	PDK2-201	protein_coding	ENSG00000005882	PDK2	pyruvate dehydrogenase kinase 2 [Source:HGNC Symbol;Acc:HGNC:8810]	176.498	90.5596	150.797	197.1
ENST00000007722	3675	ITGA3-201	protein_coding	ENSG00000005884	ITGA3	integrin subunit alpha 3 [Source:HGNC Symbol;Acc:HGNC:6139]	20.8097	40.1921	6.70989	26.3996
ENST00000007735	3883	KRT33A-201	protein_coding	ENSG00000006059	KRT33A	keratin 33A [Source:HGNC Symbol;Acc:HGNC:6450]	0	0	0	0
ENST00000007969	10233	LRRC23-201	protein_coding	ENSG00000010626	LRRC23	leucine rich repeat containing 23 [Source:HGNC Symbol;Acc:HGNC:19138]	0	0	0	0
ENST00000008180	9235	IL32-201	protein_coding	ENSG00000008517	IL32	interleukin 32 [Source:HGNC Symbol;Acc:HGNC:16830]	0	12.5636	0	44.0716
ENST00000008391	83741	TFAP2D-201	protein_coding	ENSG00000008197	TFAP2D	transcription factor AP-2 delta [Source:HGNC Symbol;Acc:HGNC:15581]	0	0	0	0
ENST00000008440	83932	SPRTN-201	protein_coding	ENSG00000010072	SPRTN	SprT-like N-terminal domain [Source:HGNC Symbol;Acc:HGNC:25356]	0	0	0	0
ENST00000008527	1407	CRY1-201	protein_coding	ENSG00000008405	CRY1	cryptochrome circadian regulator 1 [Source:HGNC Symbol;Acc:HGNC:2384]	673.908	752.68	398.569	1321.91
ENST00000008876	23542	MAPK8IP2-201	retained_intron	ENSG00000008735	MAPK8IP2	mitogen-activated protein kinase 8 interacting protein 2 [Source:HGNC Symbol;Acc:HGNC:6883]	4.96953	5.26395	12.9188	6.84425
ENST00000008938	8993	PGLYRP1-201	protein_coding	ENSG00000008438	PGLYRP1	peptidoglycan recognition protein 1 [Source:HGNC Symbol;Acc:HGNC:8904]	7.9736	1.21981	9.57542	6.57026
ENST00000009041	83930	STARD3NL-201	protein_coding	ENSG00000010270	STARD3NL	STARD3 N-terminal like [Source:HGNC Symbol;Acc:HGNC:19169]	469.578	439.07	249.545	449.882
ENST00000009105	57172	CAMK1G-201	protein_coding	ENSG00000008118	CAMK1G	calcium/calmodulin dependent protein kinase IG [Source:HGNC Symbol;Acc:HGNC:14585]	2.89698	7.23102	0	0
ENST00000009180	928	CD9-201	protein_coding	ENSG00000010278	CD9	CD9 molecule [Source:HGNC Symbol;Acc:HGNC:1709]	2727.52	1370.49	2718.98	1801.09
ENST00000009530	972	CD74-201	protein_coding	ENSG00000019582	CD74	CD74 molecule [Source:HGNC Symbol;Acc:HGNC:1697]	493.944	340.811	349.281	644.781
ENST00000009589	6224	RPS20-201	protein_coding	ENSG00000008988	RPS20	ribosomal protein S20 [Source:HGNC Symbol;Acc:HGNC:10405]	2924.59	2059.81	1983.63	1593.24
ENST00000010132	8798	DYRK4-201	protein_coding	ENSG00000010219	DYRK4	dual specificity tyrosine phosphorylation regulated kinase 4 [Source:HGNC Symbol;Acc:HGNC:3095]	0	4.48718	21.5344	4.12514
ENST00000010299	199870	FAM76A-201	protein_coding	ENSG00000009780	FAM76A	family with sequence similarity 76 member A [Source:HGNC Symbol;Acc:HGNC:28530]	34.2862	0	0	36.2823
ENST00000010404	4257	MGST1-201	protein_coding	ENSG00000008394	MGST1	microsomal glutathione S-transferase 1 [Source:HGNC Symbol;Acc:HGNC:7061]	0	0	0	74.3169
ENST00000011292	1357	CPA1-201	protein_coding	ENSG00000091704	CPA1	carboxypeptidase A1 [Source:HGNC Symbol;Acc:HGNC:2296]	0	0	0	0
ENST00000011473	6856	SYPL1-201	protein_coding	ENSG00000008282	SYPL1	synaptophysin like 1 [Source:HGNC Symbol;Acc:HGNC:11507]	0	33.188	0	16.5262
ENST00000011619	10048	RANBP9-201	protein_coding	ENSG00000010017	RANBP9	RAN binding protein 9 [Source:HGNC Symbol;Acc:HGNC:13727]	710.997	901.622	722.896	1276.54
ENST00000011653	920	CD4-201	protein_coding	ENSG00000010610	CD4	CD4 molecule [Source:HGNC Symbol;Acc:HGNC:1678]	0	0	0	0
ENST00000011684	55200	PLEKHG6-201	protein_coding	ENSG00000008323	PLEKHG6	pleckstrin homology and RhoGEF domain containing G6 [Source:HGNC Symbol;Acc:HGNC:25562]	0	7.94303	0	4.62519
ENST00000011691	51188	SS18L2-201	protein_coding	ENSG00000008324	SS18L2	SS18 like 2 [Source:HGNC Symbol;Acc:HGNC:15593]	519.131	361.769	393.738	323.114
ENST00000011700	55187	VPS13D-201	protein_coding	ENSG00000048707	VPS13D	vacuolar protein sorting 13 homolog D [Source:HGNC Symbol;Acc:HGNC:23595]	250.751	190.136	221.109	555.019
ENST00000011898	10867	TSPAN9-201	protein_coding	ENSG00000011105	TSPAN9	tetraspanin 9 [Source:HGNC Symbol;Acc:HGNC:21640]	845.021	1186.36	195.184	584.926
ENST00000011989	8529	CYP4F2-201	protein_coding	ENSG00000186115	CYP4F2	cytochrome P450 family 4 subfamily F member 2 [Source:HGNC Symbol;Acc:HGNC:2645]	0	0	0	0
ENST00000012049	54814	QPCTL-201	protein_coding	ENSG00000011478	QPCTL	glutaminyl-peptide cyclotransferase like [Source:HGNC Symbol;Acc:HGNC:25952]	608.565	383.339	842.219	1057.24
ENST00000012134	3097	HIVEP2-201	protein_coding	ENSG00000010818	HIVEP2	human immunodeficiency virus type I enhancer binding protein 2 [Source:HGNC Symbol;Acc:HGNC:4921]	359.763	579.76	884.383	1186.4
ENST00000012443	5536	PPP5C-201	protein_coding	ENSG00000011485	PPP5C	protein phosphatase 5 catalytic subunit [Source:HGNC Symbol;Acc:HGNC:9322]	1063.04	913.241	888.643	1204.38
ENST00000013034	4830	NME1-201	protein_coding	ENSG00000239672	NME1	NME/NM23 nucleoside diphosphate kinase 1 [Source:HGNC Symbol;Acc:HGNC:7849]	0	11.4637	0	18.7066
ENST00000013070	55148	UBR7-201	protein_coding	ENSG00000012963	UBR7	ubiquitin protein ligase E3 component n-recognin 7 (putative) [Source:HGNC Symbol;Acc:HGNC:20344]	9.00499	0	0	0
ENST00000013125	11183	MAP4K5-201	protein_coding	ENSG00000012983	MAP4K5	mitogen-activated protein kinase kinase kinase kinase 5 [Source:HGNC Symbol;Acc:HGNC:6867]	1983.01	1553.89	2192.59	2085.72
ENST00000013222	11185	INMT-201	protein_coding	ENSG00000241644	INMT	indolethylamine N-methyltransferase [Source:HGNC Symbol;Acc:HGNC:6069]	5.04768	8.85355	13.9144	5.25261
ENST00000013807	2067	ERCC1-201	protein_coding	ENSG00000012061	ERCC1	ERCC excision repair 1, endonuclease non-catalytic subunit [Source:HGNC Symbol;Acc:HGNC:3433]	523.242	185.958	212.708	396.653
ENST00000013894	51099	ABHD5-201	nonsense_mediated_decay	ENSG00000011198	ABHD5	abhydrolase domain containing 5 [Source:HGNC Symbol;Acc:HGNC:21396]	40.195	80.2112	61.4673	99.6899
ENST00000014914	9052	GPRC5A-201	protein_coding	ENSG00000013588	GPRC5A	G protein-coupled receptor class C group 5 member A [Source:HGNC Symbol;Acc:HGNC:9836]	8673.09	6272.65	8888.21	16450.5
ENST00000014930	50865	HEBP1-201	protein_coding	ENSG00000013583	HEBP1	heme binding protein 1 [Source:HGNC Symbol;Acc:HGNC:17176]	1777.7	1052.45	1395.02	1260.36
ENST00000014935	1774	DNASE1L1-201	protein_coding	ENSG00000013563	DNASE1L1	deoxyribonuclease 1 like 1 [Source:HGNC Symbol;Acc:HGNC:2957]	46.3478	41.1605	78.184	77.3729
ENST00000016171	1355	COX15-201	protein_coding	ENSG00000014919	COX15	COX15, cytochrome c oxidase assembly homolog [Source:HGNC Symbol;Acc:HGNC:2263]	347.251	215.198	243.608	293.578
ENST00000016913	54860	MS4A12-201	protein_coding	ENSG00000071203	MS4A12	membrane spanning 4-domains A12 [Source:HGNC Symbol;Acc:HGNC:13370]	0	0	0	0
ENST00000016946	84220	RGPD5-201	protein_coding	ENSG00000015568	RGPD5	RANBP2-like and GRIP domain containing 5 [Source:HGNC Symbol;Acc:HGNC:32418]	324.386	170.609	386.617	677.905
ENST00000017003	64132	XYLT2-201	protein_coding	ENSG00000015532	XYLT2	xylosyltransferase 2 [Source:HGNC Symbol;Acc:HGNC:15517]	865.551	372.534	687.663	1081.14
ENST00000019019	24140	FTSJ1-201	protein_coding	ENSG00000068438	FTSJ1	FtsJ RNA methyltransferase homolog 1 [Source:HGNC Symbol;Acc:HGNC:13254]	12.5191	50.1423	129.49	147.478
ENST00000019103	6344	SCTR-201	protein_coding	ENSG00000080293	SCTR	secretin receptor [Source:HGNC Symbol;Acc:HGNC:10608]	0	0	0	0
ENST00000019317	10928	RALBP1-201	protein_coding	ENSG00000017797	RALBP1	ralA binding protein 1 [Source:HGNC Symbol;Acc:HGNC:9841]	137.828	145.157	171.723	102.832
ENST00000020673	5662	PSD-201	protein_coding	ENSG00000059915	PSD	pleckstrin and Sec7 domain containing [Source:HGNC Symbol;Acc:HGNC:9507]	0	0	0	0
ENST00000020926	57586	SYT13-201	protein_coding	ENSG00000019505	SYT13	synaptotagmin 13 [Source:HGNC Symbol;Acc:HGNC:14962]	0	0	5.53575	0
ENST00000020945	6591	SNAI2-201	protein_coding	ENSG00000019549	SNAI2	snail family transcriptional repressor 2 [Source:HGNC Symbol;Acc:HGNC:11094]	333.07	292.888	216.529	656.979
ENST00000022615	7419	VDAC3-201	protein_coding	ENSG00000078668	VDAC3	voltage dependent anion channel 3 [Source:HGNC Symbol;Acc:HGNC:12674]	1704.43	1484.47	1225.27	1393.41
ENST00000023064	11136	SLC7A9-201	protein_coding	ENSG00000021488	SLC7A9	solute carrier family 7 member 9 [Source:HGNC Symbol;Acc:HGNC:11067]	0	0	0	0
ENST00000023897	2554	GABRA1-201	protein_coding	ENSG00000022355	GABRA1	gamma-aminobutyric acid type A receptor alpha1 subunit [Source:HGNC Symbol;Acc:HGNC:4075]	0	0	0	0
ENST00000023939	51507	RTF2-201	protein_coding	ENSG00000022277	RTF2	replication termination factor 2 [Source:HGNC Symbol;Acc:HGNC:15890]	207.211	0	409.016	0
ENST00000024061	57210	SLC45A4-201	protein_coding	ENSG00000022567	SLC45A4	solute carrier family 45 member 4 [Source:HGNC Symbol;Acc:HGNC:29196]	0	0	0	0
ENST00000025008	9821	RB1CC1-201	protein_coding	ENSG00000023287	RB1CC1	RB1 inducible coiled-coil 1 [Source:HGNC Symbol;Acc:HGNC:15574]	788.002	608.862	571.776	1199.62
ENST00000025301	11215	AKAP11-201	protein_coding	ENSG00000023516	AKAP11	A-kinase anchoring protein 11 [Source:HGNC Symbol;Acc:HGNC:369]	1124.19	1602.6	958.985	1748.12
ENST00000025399	11171	STRAP-201	protein_coding	ENSG00000023734	STRAP	serine/threonine kinase receptor associated protein [Source:HGNC Symbol;Acc:HGNC:30796]	12.9655	0	0	89.1178
ENST00000026218	9091	PIGQ-201	protein_coding	ENSG00000007541	PIGQ	phosphatidylinositol glycan anchor biosynthesis class Q [Source:HGNC Symbol;Acc:HGNC:14135]	264.814	227.093	207.234	247.174
ENST00000027335	1015	CDH17-201	protein_coding	ENSG00000079112	CDH17	cadherin 17 [Source:HGNC Symbol;Acc:HGNC:1756]	0	0	14.7355	0
ENST00000028008	8635	RNASET2-201	nonsense_mediated_decay	ENSG00000026297	RNASET2	ribonuclease T2 [Source:HGNC Symbol;Acc:HGNC:21686]	779.768	222.745	336.384	720.301
ENST00000029410	11285	B4GALT7-201	protein_coding	ENSG00000027847	B4GALT7	beta-1,4-galactosyltransferase 7 [Source:HGNC Symbol;Acc:HGNC:930]	448.476	331.663	414.321	676.833
ENST00000031146	55334	SLC39A9-201	protein_coding	ENSG00000029364	SLC39A9	solute carrier family 39 member 9 [Source:HGNC Symbol;Acc:HGNC:20182]	1184.5	1233.7	1084.32	1446.01
ENST00000033079	51306	FAM13B-201	protein_coding	ENSG00000031003	FAM13B	family with sequence similarity 13 member B [Source:HGNC Symbol;Acc:HGNC:1335]	379.131	1055.25	423.318	520.972
ENST00000034275	8498	RANBP3-201	protein_coding	ENSG00000031823	RANBP3	RAN binding protein 3 [Source:HGNC Symbol;Acc:HGNC:9850]	519.165	223.935	418.124	514.926
ENST00000035307	54480	CHPF2-201	protein_coding	ENSG00000033100	CHPF2	chondroitin polymerizing factor 2 [Source:HGNC Symbol;Acc:HGNC:29270]	811.693	1721.29	912.14	1365.5
ENST00000035383	57554	LRRC7-201	protein_coding	ENSG00000033122	LRRC7	leucine rich repeat containing 7 [Source:HGNC Symbol;Acc:HGNC:18531]	0	6.65446	39.9135	0
ENST00000037243	11345	GABARAPL2-201	protein_coding	ENSG00000034713	GABARAPL2	GABA type A receptor associated protein like 2 [Source:HGNC Symbol;Acc:HGNC:13291]	1065.3	566.917	784.94	859.357
ENST00000037502	4653	MYOC-201	protein_coding	ENSG00000034971	MYOC	myocilin [Source:HGNC Symbol;Acc:HGNC:7610]	0	0	0	0
ENST00000037869	84908	FAM136A-201	protein_coding	ENSG00000035141	FAM136A	family with sequence similarity 136 member A [Source:HGNC Symbol;Acc:HGNC:25911]	1012.79	1429.09	790.461	1348.07
ENST00000038176	8439	NSMAF-201	protein_coding	ENSG00000035681	NSMAF	neutral sphingomyelinase activation associated factor [Source:HGNC Symbol;Acc:HGNC:8017]	686.958	594.601	519.962	746.376
ENST00000039007	5009	OTC-201	protein_coding	ENSG00000036473	OTC	ornithine carbamoyltransferase [Source:HGNC Symbol;Acc:HGNC:8512]	0	0	0	0
ENST00000039989	55761	TTC17-201	protein_coding	ENSG00000052841	TTC17	tetratricopeptide repeat domain 17 [Source:HGNC Symbol;Acc:HGNC:25596]	1071.08	946.94	1081.36	1367.96
ENST00000040584	3224	HOXC8-201	protein_coding	ENSG00000037965	HOXC8	homeobox C8 [Source:HGNC Symbol;Acc:HGNC:5129]	10.7201	21.8368	13.7592	23.2432
ENST00000040663	84245	MRI1-201	protein_coding	ENSG00000037757	MRI1	methylthioribose-1-phosphate isomerase 1 [Source:HGNC Symbol;Acc:HGNC:28469]	164.468	98.4754	90.6294	243.65
ENST00000040738	259282	BOD1L1-201	protein_coding	ENSG00000038219	BOD1L1	biorientation of chromosomes in cell division 1 like 1 [Source:HGNC Symbol;Acc:HGNC:31792]	4979.96	3782.99	7182.03	5157.53
ENST00000040877	6894	TARBP1-201	protein_coding	ENSG00000059588	TARBP1	TAR (HIV-1) RNA binding protein 1 [Source:HGNC Symbol;Acc:HGNC:11568]	237.523	221.688	210.042	321.58
ENST00000042381	79567	RIPOR1-201	protein_coding	ENSG00000039523	RIPOR1	RHO family interacting cell polarization regulator 1 [Source:HGNC Symbol;Acc:HGNC:25836]	1770.6	891.687	1562.74	2279.7
ENST00000042931	54831	BEST2-201	protein_coding	ENSG00000039987	BEST2	bestrophin 2 [Source:HGNC Symbol;Acc:HGNC:17107]	2.96812	2.14083	7.45772	0
ENST00000043402	65078	RTN4R-201	protein_coding	ENSG00000040608	RTN4R	reticulon 4 receptor [Source:HGNC Symbol;Acc:HGNC:18601]	5.03702	0	4.74628	5.20525
ENST00000044462	5685	PSMA4-201	protein_coding	ENSG00000041357	PSMA4	proteasome subunit alpha 4 [Source:HGNC Symbol;Acc:HGNC:9533]	11.1179	13.028	16.6972	21.9294
ENST00000045083	140876	RIPOR3-201	protein_coding	ENSG00000042062	RIPOR3	RIPOR family member 3 [Source:HGNC Symbol;Acc:HGNC:16168]	19.1526	7.7586	14.4888	21.2778
ENST00000045347	55812	SPATA7-201	protein_coding	ENSG00000042317	SPATA7	spermatogenesis associated 7 [Source:HGNC Symbol;Acc:HGNC:20423]	0	12.0149	0	17.2258
ENST00000046087	11055	ZPBP-201	protein_coding	ENSG00000042813	ZPBP	zona pellucida binding protein [Source:HGNC Symbol;Acc:HGNC:15662]	0	0	0	0
ENST00000046640	1497	CTNS-201	protein_coding	ENSG00000040531	CTNS	cystinosin, lysosomal cystine transporter [Source:HGNC Symbol;Acc:HGNC:2518]	284.87	391.062	264.241	414.001
ENST00000046794	3937	LCP2-201	protein_coding	ENSG00000043462	LCP2	lymphocyte cytosolic protein 2 [Source:HGNC Symbol;Acc:HGNC:6529]	0	0	0	0
ENST00000052569	57120	GOPC-201	protein_coding	ENSG00000047932	GOPC	golgi associated PDZ and coiled-coil motif containing [Source:HGNC Symbol;Acc:HGNC:17643]	645.446	889.254	579.838	733.318
ENST00000052754	1634	DCN-201	protein_coding	ENSG00000011465	DCN	decorin [Source:HGNC Symbol;Acc:HGNC:2705]	0	0	0	0
ENST00000053243	608	TNFRSF17-201	protein_coding	ENSG00000048462	TNFRSF17	TNF receptor superfamily member 17 [Source:HGNC Symbol;Acc:HGNC:11913]	0	0	3.82878	0
ENST00000053468	55173	MRPS10-201	protein_coding	ENSG00000048544	MRPS10	mitochondrial ribosomal protein S10 [Source:HGNC Symbol;Acc:HGNC:14502]	4295.59	2836.02	3662.67	5632.24
ENST00000053469	2978	GUCA1A-201	protein_coding	ENSG00000048545	GUCA1A	guanylate cyclase activator 1A [Source:HGNC Symbol;Acc:HGNC:4678]	0	0	0	0
ENST00000053867	2896	GRN-201	protein_coding	ENSG00000030582	GRN	granulin precursor [Source:HGNC Symbol;Acc:HGNC:4601]	6483.57	4472.58	5901.77	8443.77
ENST00000054650	90326	THAP3-201	protein_coding	ENSG00000041988	THAP3	THAP domain containing 3 [Source:HGNC Symbol;Acc:HGNC:20855]	256.082	143.926	298.983	239.543
ENST00000054666	9341	VAMP3-201	protein_coding	ENSG00000049245	VAMP3	vesicle associated membrane protein 3 [Source:HGNC Symbol;Acc:HGNC:12644]	2528.12	2687.78	2316.35	2913.7
ENST00000054668	10911	UTS2-201	protein_coding	ENSG00000049247	UTS2	urotensin 2 [Source:HGNC Symbol;Acc:HGNC:12636]	0	0	0	0
ENST00000054950	5954	RCN1-201	protein_coding	ENSG00000049449	RCN1	reticulocalbin 1 [Source:HGNC Symbol;Acc:HGNC:9934]	4987.12	4475.3	2329.91	4597.55
ENST00000055077	5982	RFC2-201	protein_coding	ENSG00000049541	RFC2	replication factor C subunit 2 [Source:HGNC Symbol;Acc:HGNC:9970]	417.787	744.601	374.165	468.37
ENST00000055335	89801	PPP1R3F-201	protein_coding	ENSG00000049769	PPP1R3F	protein phosphatase 1 regulatory subunit 3F [Source:HGNC Symbol;Acc:HGNC:14944]	393.235	156	171.6	218.683
ENST00000055682	340533	NEXMIF-201	protein_coding	ENSG00000050030	NEXMIF	neurite extension and migration factor [Source:HGNC Symbol;Acc:HGNC:29433]	0	0	0	0
ENST00000056217	7984	ARHGEF5-201	protein_coding	ENSG00000050327	ARHGEF5	Rho guanine nucleotide exchange factor 5 [Source:HGNC Symbol;Acc:HGNC:13209]	281.973	207.631	251.123	244.735
ENST00000056233	9603	NFE2L3-201	protein_coding	ENSG00000050344	NFE2L3	nuclear factor, erythroid 2 like 3 [Source:HGNC Symbol;Acc:HGNC:7783]	2610.35	3798.2	1204.27	4073.99
ENST00000057513	79931	TNIP3-201	protein_coding	ENSG00000050730	TNIP3	TNFAIP3 interacting protein 3 [Source:HGNC Symbol;Acc:HGNC:19315]	23.4607	82.2521	0	20.0175
ENST00000060969	80143	SIKE1-201	protein_coding	ENSG00000052723	SIKE1	suppressor of IKBKE 1 [Source:HGNC Symbol;Acc:HGNC:26119]	0	32.3853	0	47.3032
ENST00000061240	7092	TLL1-201	protein_coding	ENSG00000038295	TLL1	tolloid like 1 [Source:HGNC Symbol;Acc:HGNC:11843]	0	0	0	0
ENST00000062104	4826	NNAT-201	protein_coding	ENSG00000053438	NNAT	neuronatin [Source:HGNC Symbol;Acc:HGNC:7860]	7.44977	49.7163	19.2299	13.506
ENST00000064571	140689	CBLN4-201	protein_coding	ENSG00000054803	CBLN4	cerebellin 4 precursor [Source:HGNC Symbol;Acc:HGNC:16231]	0	0	0	0
ENST00000064724	5010	CLDN11-201	protein_coding	ENSG00000013297	CLDN11	claudin 11 [Source:HGNC Symbol;Acc:HGNC:8514]	117.739	0	0	0
ENST00000064778	23201	FAM168A-201	protein_coding	ENSG00000054965	FAM168A	family with sequence similarity 168 member A [Source:HGNC Symbol;Acc:HGNC:28999]	1547.62	1730	1677.65	1837.21
ENST00000064780	84957	RELT-201	protein_coding	ENSG00000054967	RELT	RELT, TNF receptor [Source:HGNC Symbol;Acc:HGNC:13764]	153.261	585.098	543.885	178.52
ENST00000066544	996	CDC27-201	protein_coding	ENSG00000004897	CDC27	cell division cycle 27 [Source:HGNC Symbol;Acc:HGNC:1728]	2152.64	2160.16	1704.71	2484.43
ENST00000070846	5318	PKP2-201	protein_coding	ENSG00000057294	PKP2	plakophilin 2 [Source:HGNC Symbol;Acc:HGNC:9024]	253.516	305.2	497.185	445.687
ENST00000072516	3556	IL1RAP-201	protein_coding	ENSG00000196083	IL1RAP	interleukin 1 receptor accessory protein [Source:HGNC Symbol;Acc:HGNC:5995]	197.745	0	0	15.9661
ENST00000072644	54432	YIPF1-201	protein_coding	ENSG00000058799	YIPF1	Yip1 domain family member 1 [Source:HGNC Symbol;Acc:HGNC:25231]	153.677	107.018	70.4605	306.641
ENST00000072869	90956	ADCK2-201	protein_coding	ENSG00000133597	ADCK2	aarF domain containing kinase 2 [Source:HGNC Symbol;Acc:HGNC:19039]	284.541	224.96	212.709	551.768
ENST00000074304	3631	INPP4A-201	protein_coding	ENSG00000040933	INPP4A	inositol polyphosphate-4-phosphatase type I A [Source:HGNC Symbol;Acc:HGNC:6074]	647.553	314.223	312.685	516.028
ENST00000075120	6515	SLC2A3-201	protein_coding	ENSG00000059804	SLC2A3	solute carrier family 2 member 3 [Source:HGNC Symbol;Acc:HGNC:11007]	1375.35	696.463	435.053	1493.1
ENST00000075322	5168	ENPP2-201	protein_coding	ENSG00000136960	ENPP2	ectonucleotide pyrophosphatase/phosphodiesterase 2 [Source:HGNC Symbol;Acc:HGNC:3357]	0	0	0	9.69829
ENST00000075430	9150	CTDP1-201	protein_coding	ENSG00000060069	CTDP1	CTD phosphatase subunit 1 [Source:HGNC Symbol;Acc:HGNC:2498]	129.81	96.093	177.11	299.728
ENST00000075503	55359	STYK1-201	protein_coding	ENSG00000060140	STYK1	serine/threonine/tyrosine kinase 1 [Source:HGNC Symbol;Acc:HGNC:18889]	114.641	237.745	58.5816	101.545
ENST00000078429	2767	GNA11-201	protein_coding	ENSG00000088256	GNA11	G protein subunit alpha 11 [Source:HGNC Symbol;Acc:HGNC:4379]	2701.96	3332.89	2883.93	2208.42
ENST00000078445	84699	CREB3L3-201	protein_coding	ENSG00000060566	CREB3L3	cAMP responsive element binding protein 3 like 3 [Source:HGNC Symbol;Acc:HGNC:18855]	101	0	16.8324	7.88082
ENST00000078527	55650	PIGV-201	protein_coding	ENSG00000060642	PIGV	phosphatidylinositol glycan anchor biosynthesis class V [Source:HGNC Symbol;Acc:HGNC:26031]	388.095	176.115	269.244	281.918
ENST00000080059	51564	HDAC7-201	protein_coding	ENSG00000061273	HDAC7	histone deacetylase 7 [Source:HGNC Symbol;Acc:HGNC:14067]	624.957	245.333	461.745	372.524
ENST00000081029	60488	MRPS35-201	protein_coding	ENSG00000061794	MRPS35	mitochondrial ribosomal protein S35 [Source:HGNC Symbol;Acc:HGNC:16635]	1596.02	1187.49	671.724	1017.84
ENST00000082468	11119	BTN3A1-201	retained_intron	ENSG00000026950	BTN3A1	butyrophilin subfamily 3 member A1 [Source:HGNC Symbol;Acc:HGNC:1138]	0	0	0	0
ENST00000083182	10513	APPBP2-201	protein_coding	ENSG00000062725	APPBP2	amyloid beta precursor protein binding protein 2 [Source:HGNC Symbol;Acc:HGNC:622]	725.682	587.138	509.826	734.903
ENST00000084795	6141	RPL18-201	protein_coding	ENSG00000063177	RPL18	ribosomal protein L18 [Source:HGNC Symbol;Acc:HGNC:10310]	14815.1	13290.4	15606.1	12880.3
ENST00000084798	770	CA11-201	protein_coding	ENSG00000063180	CA11	carbonic anhydrase 11 [Source:HGNC Symbol;Acc:HGNC:1370]	76.1865	50.4333	94.8806	71.2652
ENST00000085068	79763	ISOC2-201	protein_coding	ENSG00000063241	ISOC2	isochorismatase domain containing 2 [Source:HGNC Symbol;Acc:HGNC:26278]	498.101	514.911	360.593	563.983
ENST00000085079	29924	EPN1-201	protein_coding	ENSG00000063245	EPN1	epsin 1 [Source:HGNC Symbol;Acc:HGNC:21604]	1550.36	1600.65	1592.49	1294.19
ENST00000085219	933	CD22-201	protein_coding	ENSG00000012124	CD22	CD22 molecule [Source:HGNC Symbol;Acc:HGNC:1643]	0	0	68.2717	0
ENST00000086933	2928	GSC2-201	protein_coding	ENSG00000063515	GSC2	goosecoid homeobox 2 [Source:HGNC Symbol;Acc:HGNC:4613]	0	0	0	0
ENST00000155093	7544	ZFY-201	protein_coding	ENSG00000067646	ZFY	zinc finger protein, Y-linked [Source:HGNC Symbol;Acc:HGNC:12870]	0	0	0	0
ENST00000155674	27440	HDHD5-201	protein_coding	ENSG00000069998	HDHD5	haloacid dehalogenase like hydrolase domain containing 5 [Source:HGNC Symbol;Acc:HGNC:1843]	0	0	0	0
ENST00000155840	3784	KCNQ1-201	protein_coding	ENSG00000053918	KCNQ1	potassium voltage-gated channel subfamily Q member 1 [Source:HGNC Symbol;Acc:HGNC:6294]	0	0	0	0
ENST00000155858	29850	TRPM5-201	protein_coding	ENSG00000070985	TRPM5	transient receptor potential cation channel subfamily M member 5 [Source:HGNC Symbol;Acc:HGNC:14323]	0	0	0	0
ENST00000155926	28951	TRIB2-201	protein_coding	ENSG00000071575	TRIB2	tribbles pseudokinase 2 [Source:HGNC Symbol;Acc:HGNC:30809]	338.495	1107.46	346.766	421.983
ENST00000156084	55593	OTUD5-201	protein_coding	ENSG00000068308	OTUD5	OTU deubiquitinase 5 [Source:HGNC Symbol;Acc:HGNC:25402]	0	0	0	0
ENST00000156109	27238	GPKOW-201	protein_coding	ENSG00000068394	GPKOW	G-patch domain and KOW motifs [Source:HGNC Symbol;Acc:HGNC:30677]	863.168	466.684	712.78	1501.11
ENST00000156471	9716	AQR-201	protein_coding	ENSG00000021776	AQR	aquarius intron-binding spliceosomal factor [Source:HGNC Symbol;Acc:HGNC:29513]	291.218	335.863	359.433	373.573
ENST00000156476	26085	KLK13-201	nonsense_mediated_decay	ENSG00000167759	KLK13	kallikrein related peptidase 13 [Source:HGNC Symbol;Acc:HGNC:6361]	0	0	0	0
ENST00000156499	43847	KLK14-201	protein_coding	ENSG00000129437	KLK14	kallikrein related peptidase 14 [Source:HGNC Symbol;Acc:HGNC:6362]	0	0	0	0
ENST00000156626	55808	ST6GALNAC1-201	protein_coding	ENSG00000070526	ST6GALNAC1	ST6 N-acetylgalactosaminide alpha-2,6-sialyltransferase 1 [Source:HGNC Symbol;Acc:HGNC:23614]	0	0	0	0
ENST00000156825	53615	MBD3-201	protein_coding	ENSG00000071655	MBD3	methyl-CpG binding domain protein 3 [Source:HGNC Symbol;Acc:HGNC:6918]	462.307	452.376	260.835	255.736
ENST00000157600	29995	LMCD1-201	protein_coding	ENSG00000071282	LMCD1	LIM and cysteine rich domains 1 [Source:HGNC Symbol;Acc:HGNC:6633]	301.292	85.4485	94.5201	0
ENST00000157812	5704	PSMC4-201	protein_coding	ENSG00000013275	PSMC4	proteasome 26S subunit, ATPase 4 [Source:HGNC Symbol;Acc:HGNC:9551]	20.9863	0	33.375	0
ENST00000158009	54752	FNDC8-201	protein_coding	ENSG00000073598	FNDC8	fibronectin type III domain containing 8 [Source:HGNC Symbol;Acc:HGNC:25286]	5.05891	12.6174	5.42049	9.80568
ENST00000158166	84254	CAMKK1-201	protein_coding	ENSG00000004660	CAMKK1	calcium/calmodulin dependent protein kinase kinase 1 [Source:HGNC Symbol;Acc:HGNC:1469]	5.23671	2.68974	19.0321	17.3287
ENST00000158526	9130	FAM50A-201	protein_coding	ENSG00000071859	FAM50A	family with sequence similarity 50 member A [Source:HGNC Symbol;Acc:HGNC:18786]	46.3201	146.871	86.3965	91.6707
ENST00000158762	9744	ACAP1-201	protein_coding	ENSG00000072818	ACAP1	ArfGAP with coiled-coil, ankyrin repeat and PH domains 1 [Source:HGNC Symbol;Acc:HGNC:16467]	7.10247	4.06443	14.3176	17.5848
ENST00000158771	51009	DERL2-201	protein_coding	ENSG00000072849	DERL2	derlin 2 [Source:HGNC Symbol;Acc:HGNC:17943]	227.791	229.665	185.65	219.122
ENST00000159060	50508	NOX3-201	protein_coding	ENSG00000074771	NOX3	NADPH oxidase 3 [Source:HGNC Symbol;Acc:HGNC:7890]	0	0	0	0
ENST00000159087	57719	ANO8-201	protein_coding	ENSG00000074855	ANO8	anoctamin 8 [Source:HGNC Symbol;Acc:HGNC:29329]	268.167	456.984	587.872	757.107
ENST00000159111	23030	KDM4B-201	protein_coding	ENSG00000127663	KDM4B	lysine demethylase 4B [Source:HGNC Symbol;Acc:HGNC:29136]	330.437	52.0039	697.986	164.836
ENST00000159647	56666	PANX2-201	protein_coding	ENSG00000073150	PANX2	pannexin 2 [Source:HGNC Symbol;Acc:HGNC:8600]	0	0	8.60391	0
ENST00000160262	3385	ICAM3-201	protein_coding	ENSG00000076662	ICAM3	intercellular adhesion molecule 3 [Source:HGNC Symbol;Acc:HGNC:5346]	0	0	0	0
ENST00000160298	57662	CAMSAP3-201	protein_coding	ENSG00000076826	CAMSAP3	calmodulin regulated spectrin associated protein family member 3 [Source:HGNC Symbol;Acc:HGNC:29307]	37.8146	0	0	66.3173
ENST00000160373	83992	CTTNBP2-201	protein_coding	ENSG00000077063	CTTNBP2	cortactin binding protein 2 [Source:HGNC Symbol;Acc:HGNC:15679]	0	0	0	0
ENST00000160382	51412	ACTL6B-201	protein_coding	ENSG00000077080	ACTL6B	actin like 6B [Source:HGNC Symbol;Acc:HGNC:160]	0	0	0	0
ENST00000160713	51059	FAM135B-201	protein_coding	ENSG00000147724	FAM135B	family with sequence similarity 135 member B [Source:HGNC Symbol;Acc:HGNC:28029]	0	0	0	0
ENST00000160740	23152	CIC-201	protein_coding	ENSG00000079432	CIC	capicua transcriptional repressor [Source:HGNC Symbol;Acc:HGNC:14214]	163.362	192.236	192.127	99.8927
ENST00000160827	3835	KIF22-201	protein_coding	ENSG00000079616	KIF22	kinesin family member 22 [Source:HGNC Symbol;Acc:HGNC:6391]	1911.8	1280.7	1219.77	1586.45
ENST00000161006	64063	PRSS22-201	protein_coding	ENSG00000005001	PRSS22	serine protease 22 [Source:HGNC Symbol;Acc:HGNC:14368]	0	20.3773	0	0
ENST00000161559	634	CEACAM1-201	protein_coding	ENSG00000079385	CEACAM1	carcinoembryonic antigen related cell adhesion molecule 1 [Source:HGNC Symbol;Acc:HGNC:1814]	0	0	0	0
ENST00000161863	64848	YTHDC2-201	protein_coding	ENSG00000047188	YTHDC2	YTH domain containing 2 [Source:HGNC Symbol;Acc:HGNC:24721]	629.722	867.468	624.348	725.249
ENST00000162044	54929	TMEM161A-201	protein_coding	ENSG00000064545	TMEM161A	transmembrane protein 161A [Source:HGNC Symbol;Acc:HGNC:26020]	108.171	0	161.284	344.079
ENST00000162330	9564	BCAR1-201	protein_coding	ENSG00000050820	BCAR1	BCAR1, Cas family scaffolding protein [Source:HGNC Symbol;Acc:HGNC:971]	356.632	1144.35	587.008	421.356
ENST00000162391	55810	FOXJ2-201	protein_coding	ENSG00000065970	FOXJ2	forkhead box J2 [Source:HGNC Symbol;Acc:HGNC:24818]	763.419	681.143	386.64	722.056
ENST00000162749	7132	TNFRSF1A-201	protein_coding	ENSG00000067182	TNFRSF1A	TNF receptor superfamily member 1A [Source:HGNC Symbol;Acc:HGNC:11916]	2950.89	3767.93	2077.65	3910.24
ENST00000163416	9950	GOLGA5-201	protein_coding	ENSG00000066455	GOLGA5	golgin A5 [Source:HGNC Symbol;Acc:HGNC:4428]	1067.68	614.529	974.907	1231.66
ENST00000163678	NA	METTL22-201	nonsense_mediated_decay	ENSG00000067365	METTL22	methyltransferase like 22 [Source:HGNC Symbol;Acc:HGNC:28368]	94.4088	23.0198	84.0889	103.628
ENST00000164024	1951	CELSR3-201	protein_coding	ENSG00000008300	CELSR3	cadherin EGF LAG seven-pass G-type receptor 3 [Source:HGNC Symbol;Acc:HGNC:3230]	281.72	121.88	513.908	347.854
ENST00000164133	5526	PPP2R5B-201	protein_coding	ENSG00000068971	PPP2R5B	protein phosphatase 2 regulatory subunit B'beta [Source:HGNC Symbol;Acc:HGNC:9310]	805.792	556.883	865.785	910.822
ENST00000164139	5837	PYGM-201	protein_coding	ENSG00000068976	PYGM	glycogen phosphorylase, muscle associated [Source:HGNC Symbol;Acc:HGNC:9726]	4.72741	4.69205	11.0776	11.1336
ENST00000164227	602	BCL3-201	protein_coding	ENSG00000069399	BCL3	B cell CLL/lymphoma 3 [Source:HGNC Symbol;Acc:HGNC:998]	792.951	647.311	924.492	828.78
ENST00000164247	8514	KCNAB2-201	protein_coding	ENSG00000069424	KCNAB2	potassium voltage-gated channel subfamily A regulatory beta subunit 2 [Source:HGNC Symbol;Acc:HGNC:6229]	0	0	0	0
ENST00000164305	9488	PIGB-201	protein_coding	ENSG00000069943	PIGB	phosphatidylinositol glycan anchor biosynthesis class B [Source:HGNC Symbol;Acc:HGNC:8959]	39.2401	7.79788	37.8006	56.5751
ENST00000164640	57595	PDZD4-201	protein_coding	ENSG00000067840	PDZD4	PDZ domain containing 4 [Source:HGNC Symbol;Acc:HGNC:21167]	0	0	0	0
ENST00000165086	440345	NPIPB4-201	processed_transcript	ENSG00000185864	NPIPB4	nuclear pore complex interacting protein family member B4 [Source:HGNC Symbol;Acc:HGNC:41985]	125.254	260.52	188.387	392.024
ENST00000165524	51052	PRLH-201	protein_coding	ENSG00000071677	PRLH	prolactin releasing hormone [Source:HGNC Symbol;Acc:HGNC:17945]	1.5485	0	0	0
ENST00000165698	65055	REEP1-201	protein_coding	ENSG00000068615	REEP1	receptor accessory protein 1 [Source:HGNC Symbol;Acc:HGNC:25786]	0	0	0	36.3909
ENST00000166139	10272	FSTL3-201	protein_coding	ENSG00000070404	FSTL3	follistatin like 3 [Source:HGNC Symbol;Acc:HGNC:3973]	1512.05	584.513	1890.31	2100.52
ENST00000166244	2046	EPHA8-201	protein_coding	ENSG00000070886	EPHA8	EPH receptor A8 [Source:HGNC Symbol;Acc:HGNC:3391]	0	0	0	0
ENST00000166345	9319	TRIP13-201	protein_coding	ENSG00000071539	TRIP13	thyroid hormone receptor interactor 13 [Source:HGNC Symbol;Acc:HGNC:12307]	1037.41	769.714	642.881	654.257
ENST00000166534	8974	P4HA2-201	protein_coding	ENSG00000072682	P4HA2	prolyl 4-hydroxylase subunit alpha 2 [Source:HGNC Symbol;Acc:HGNC:8547]	241.505	214.181	234.918	576.219
ENST00000167106	22846	VASH1-201	protein_coding	ENSG00000071246	VASH1	vasohibin 1 [Source:HGNC Symbol;Acc:HGNC:19964]	215.13	39.4572	191.334	237.95
ENST00000167218	5134	PDCD2-201	nonsense_mediated_decay	ENSG00000071994	PDCD2	programmed cell death 2 [Source:HGNC Symbol;Acc:HGNC:8762]	345.111	301.564	336.009	507.028
ENST00000167462	3993	LLGL2-201	protein_coding	ENSG00000073350	LLGL2	LLGL2, scribble cell polarity complex component [Source:HGNC Symbol;Acc:HGNC:6629]	38.6417	0	0	58.5066
ENST00000167586	3861	KRT14-201	protein_coding	ENSG00000186847	KRT14	keratin 14 [Source:HGNC Symbol;Acc:HGNC:6416]	0	6.75815	0	0
ENST00000167588	54474	KRT20-201	protein_coding	ENSG00000171431	KRT20	keratin 20 [Source:HGNC Symbol;Acc:HGNC:20412]	0	0	1.0038	0
ENST00000167825	55160	ARHGEF10L-201	nonsense_mediated_decay	ENSG00000074964	ARHGEF10L	Rho guanine nucleotide exchange factor 10 like [Source:HGNC Symbol;Acc:HGNC:25540]	65.5471	39.5642	130.648	0
ENST00000168148	6694	SPP2-201	protein_coding	ENSG00000072080	SPP2	secreted phosphoprotein 2 [Source:HGNC Symbol;Acc:HGNC:11256]	0	0	0	0
ENST00000168216	3028	HSD17B10-201	protein_coding	ENSG00000072506	HSD17B10	hydroxysteroid 17-beta dehydrogenase 10 [Source:HGNC Symbol;Acc:HGNC:4800]	1366.14	953.575	1078.91	1200.64
ENST00000168712	2249	FGF4-201	protein_coding	ENSG00000075388	FGF4	fibroblast growth factor 4 [Source:HGNC Symbol;Acc:HGNC:3682]	0	0	0	0
ENST00000168869	8786	RGS11-201	nonsense_mediated_decay	ENSG00000076344	RGS11	regulator of G protein signaling 11 [Source:HGNC Symbol;Acc:HGNC:9993]	0.814044	0	0	0
ENST00000168977	27231	NMRK2-201	protein_coding	ENSG00000077009	NMRK2	nicotinamide riboside kinase 2 [Source:HGNC Symbol;Acc:HGNC:17871]	0	0	0	0
ENST00000169293	5648	MASP1-201	protein_coding	ENSG00000127241	MASP1	mannan binding lectin serine peptidase 1 [Source:HGNC Symbol;Acc:HGNC:6901]	0	0	0	0
ENST00000169298	6480	ST6GAL1-201	protein_coding	ENSG00000073849	ST6GAL1	ST6 beta-galactoside alpha-2,6-sialyltransferase 1 [Source:HGNC Symbol;Acc:HGNC:10860]	7.34543	115.674	12.0164	78.02
ENST00000169551	29090	TIMM21-201	protein_coding	ENSG00000075336	TIMM21	translocase of inner mitochondrial membrane 21 [Source:HGNC Symbol;Acc:HGNC:25010]	20.4666	14.8505	27.0397	27.4444
ENST00000170150	80341	BPIFB2-201	protein_coding	ENSG00000078898	BPIFB2	BPI fold containing family B member 2 [Source:HGNC Symbol;Acc:HGNC:16177]	0	0	0	0
ENST00000170168	57455	REXO1-201	protein_coding	ENSG00000079313	REXO1	RNA exonuclease 1 homolog [Source:HGNC Symbol;Acc:HGNC:24616]	1143.08	1445.51	1135.65	1029.07
ENST00000170447	23609	MKRN2-201	protein_coding	ENSG00000075975	MKRN2	makorin ring finger protein 2 [Source:HGNC Symbol;Acc:HGNC:7113]	912.302	849.592	850.181	1222.47
ENST00000170564	55094	GPATCH1-201	protein_coding	ENSG00000076650	GPATCH1	G-patch domain containing 1 [Source:HGNC Symbol;Acc:HGNC:24658]	270.223	349.644	203.106	371.383
ENST00000170630	3566	IL4R-201	protein_coding	ENSG00000077238	IL4R	interleukin 4 receptor [Source:HGNC Symbol;Acc:HGNC:6015]	471.986	409.553	452.42	410.47
ENST00000171111	9817	KEAP1-201	protein_coding	ENSG00000079999	KEAP1	kelch like ECH associated protein 1 [Source:HGNC Symbol;Acc:HGNC:23177]	268.033	595.239	379.205	439.913
ENST00000171757	27334	P2RY10-201	protein_coding	ENSG00000078589	P2RY10	P2Y receptor family member 10 [Source:HGNC Symbol;Acc:HGNC:19906]	0	0	0	0
ENST00000171887	7145	TNS1-201	protein_coding	ENSG00000079308	TNS1	tensin 1 [Source:HGNC Symbol;Acc:HGNC:11973]	0	0	0	0
ENST00000172229	4804	NGFR-201	protein_coding	ENSG00000064300	NGFR	nerve growth factor receptor [Source:HGNC Symbol;Acc:HGNC:7809]	7.47469	7.84989	0	171.797
ENST00000172853	4703	NEB-201	protein_coding	ENSG00000183091	NEB	nebulin [Source:HGNC Symbol;Acc:HGNC:7720]	0	108.637	0	0
ENST00000173229	9423	NTN1-201	protein_coding	ENSG00000065320	NTN1	netrin 1 [Source:HGNC Symbol;Acc:HGNC:8029]	8.93705	8.47684	19.2666	14.026
ENST00000173527	51015	ISOC1-201	protein_coding	ENSG00000066583	ISOC1	isochorismatase domain containing 1 [Source:HGNC Symbol;Acc:HGNC:24254]	665.367	537.82	318.654	476.181
ENST00000173785	1316	KLF6-201	processed_transcript	ENSG00000067082	KLF6	Kruppel like factor 6 [Source:HGNC Symbol;Acc:HGNC:2235]	823.383	269.789	2077.51	2180.44
ENST00000173898	7216	TRO-201	protein_coding	ENSG00000067445	TRO	trophinin [Source:HGNC Symbol;Acc:HGNC:12326]	0	0	0	0
ENST00000174618	4335	MNT-201	protein_coding	ENSG00000070444	MNT	MAX network transcriptional repressor [Source:HGNC Symbol;Acc:HGNC:7188]	786.282	578.63	874.798	1084.3
ENST00000174653	10947	AP3M2-201	protein_coding	ENSG00000070718	AP3M2	adaptor related protein complex 3 mu 2 subunit [Source:HGNC Symbol;Acc:HGNC:570]	0	0	0	5.03788
ENST00000175091	9741	LAPTM4A-201	protein_coding	ENSG00000068697	LAPTM4A	lysosomal protein transmembrane 4 alpha [Source:HGNC Symbol;Acc:HGNC:6924]	3062.66	1781.77	1848.14	4445.86
ENST00000175238	8756	ADAM7-201	protein_coding	ENSG00000069206	ADAM7	ADAM metallopeptidase domain 7 [Source:HGNC Symbol;Acc:HGNC:214]	0	0	0	0
ENST00000175506	440	ASNS-201	protein_coding	ENSG00000070669	ASNS	asparagine synthetase (glutamine-hydrolyzing) [Source:HGNC Symbol;Acc:HGNC:753]	0	0	0	0
ENST00000175756	26469	PTPN18-201	protein_coding	ENSG00000072135	PTPN18	protein tyrosine phosphatase, non-receptor type 18 [Source:HGNC Symbol;Acc:HGNC:9649]	396.132	171.949	297.597	366.649
ENST00000176183	1815	DRD4-201	protein_coding	ENSG00000069696	DRD4	dopamine receptor D4 [Source:HGNC Symbol;Acc:HGNC:3025]	2.03488	0	2.72153	7.41499
ENST00000176195	6343	SCT-201	protein_coding	ENSG00000070031	SCT	secretin [Source:HGNC Symbol;Acc:HGNC:10607]	6.62998	3.08328	0	2.3212
ENST00000176643	224	ALDH3A2-201	protein_coding	ENSG00000072210	ALDH3A2	aldehyde dehydrogenase 3 family member A2 [Source:HGNC Symbol;Acc:HGNC:403]	0	0	16.5904	17.1616
ENST00000176763	6793	STK10-201	protein_coding	ENSG00000072786	STK10	serine/threonine kinase 10 [Source:HGNC Symbol;Acc:HGNC:11388]	2502	3974.95	3483.13	3849.94
ENST00000177648	80216	ALPK1-201	protein_coding	ENSG00000073331	ALPK1	alpha kinase 1 [Source:HGNC Symbol;Acc:HGNC:20917]	0	0	0	0
ENST00000177694	30009	TBX21-201	protein_coding	ENSG00000073861	TBX21	T-box 21 [Source:HGNC Symbol;Acc:HGNC:11599]	0	0	0	0
ENST00000177742	65993	MRPS34-201	protein_coding	ENSG00000074071	MRPS34	mitochondrial ribosomal protein S34 [Source:HGNC Symbol;Acc:HGNC:16618]	87.9166	137.335	153.668	135.338
ENST00000178638	771	CA12-201	protein_coding	ENSG00000074410	CA12	carbonic anhydrase 12 [Source:HGNC Symbol;Acc:HGNC:1371]	880.844	88.7184	183.425	144.077
ENST00000178640	5607	MAP2K5-201	protein_coding	ENSG00000137764	MAP2K5	mitogen-activated protein kinase kinase 5 [Source:HGNC Symbol;Acc:HGNC:6845]	282.149	234.024	171.618	338.93
ENST00000179259	57103	TIGAR-201	protein_coding	ENSG00000078237	TIGAR	TP53 induced glycolysis regulatory phosphatase [Source:HGNC Symbol;Acc:HGNC:1185]	258.084	258.695	160.96	292.509
ENST00000180166	26281	FGF20-201	protein_coding	ENSG00000078579	FGF20	fibroblast growth factor 20 [Source:HGNC Symbol;Acc:HGNC:3677]	4.35529	0	0	0
ENST00000180173	9108	MTMR7-201	protein_coding	ENSG00000003987	MTMR7	myotubularin related protein 7 [Source:HGNC Symbol;Acc:HGNC:7454]	33.4619	56.0107	33.1835	44.1518
ENST00000181383	1361	CPB2-201	protein_coding	ENSG00000080618	CPB2	carboxypeptidase B2 [Source:HGNC Symbol;Acc:HGNC:2300]	0	0	0	0
ENST00000181796	83641	FAM107B-201	protein_coding	ENSG00000065809	FAM107B	family with sequence similarity 107 member B [Source:HGNC Symbol;Acc:HGNC:23726]	0	0	0	0
ENST00000181839	8621	CDK13-201	protein_coding	ENSG00000065883	CDK13	cyclin dependent kinase 13 [Source:HGNC Symbol;Acc:HGNC:1733]	605.269	695.367	473.97	916.033
ENST00000182290	10077	TSPAN32-201	protein_coding	ENSG00000064201	TSPAN32	tetraspanin 32 [Source:HGNC Symbol;Acc:HGNC:13410]	0	0	0	0
ENST00000182377	55711	FAR2-201	protein_coding	ENSG00000064763	FAR2	fatty acyl-CoA reductase 2 [Source:HGNC Symbol;Acc:HGNC:25531]	0	0	0	0
ENST00000182527	9697	TRAM2-201	protein_coding	ENSG00000065308	TRAM2	translocation associated membrane protein 2 [Source:HGNC Symbol;Acc:HGNC:16855]	5469.63	4347.6	5234.32	12822.1
ENST00000183605	51208	CLDN18-201	protein_coding	ENSG00000066405	CLDN18	claudin 18 [Source:HGNC Symbol;Acc:HGNC:2039]	0	0	19.5424	0
ENST00000184183	54763	ROPN1-201	protein_coding	ENSG00000065371	ROPN1	rhophilin associated tail protein 1 [Source:HGNC Symbol;Acc:HGNC:17692]	0	0	0	0
ENST00000184266	4710	NDUFB4-201	protein_coding	ENSG00000065518	NDUFB4	NADH:ubiquinone oxidoreductase subunit B4 [Source:HGNC Symbol;Acc:HGNC:7699]	834.943	632.614	792.306	838.172
ENST00000184956	63897	HEATR6-201	protein_coding	ENSG00000068097	HEATR6	HEAT repeat containing 6 [Source:HGNC Symbol;Acc:HGNC:24076]	604.975	485.03	733.296	793.213
ENST00000185150	27248	ERLEC1-201	protein_coding	ENSG00000068912	ERLEC1	endoplasmic reticulum lectin 1 [Source:HGNC Symbol;Acc:HGNC:25222]	642.148	787.087	730.033	1643.31
ENST00000185206	53405	CLIC5-201	protein_coding	ENSG00000112782	CLIC5	chloride intracellular channel 5 [Source:HGNC Symbol;Acc:HGNC:13517]	0	5.97332	0	20.3414
ENST00000186436	23505	TMEM131-201	protein_coding	ENSG00000075568	TMEM131	transmembrane protein 131 [Source:HGNC Symbol;Acc:HGNC:30366]	2139.63	2330.03	1027.67	2136
ENST00000187397	10777	ARPP21-201	protein_coding	ENSG00000172995	ARPP21	cAMP regulated phosphoprotein 21 [Source:HGNC Symbol;Acc:HGNC:16968]	0	0	0	0
ENST00000187608	90273	CEACAM21-201	protein_coding	ENSG00000007129	CEACAM21	carcinoembryonic antigen related cell adhesion molecule 21 [Source:HGNC Symbol;Acc:HGNC:28834]	0	0	1.49393	0
ENST00000187762	79041	TMEM38A-201	protein_coding	ENSG00000072954	TMEM38A	transmembrane protein 38A [Source:HGNC Symbol;Acc:HGNC:28462]	1225.35	153.119	519.274	819.705
ENST00000187830	5817	PVR-201	nonsense_mediated_decay	ENSG00000073008	PVR	poliovirus receptor [Source:HGNC Symbol;Acc:HGNC:9705]	1376.99	887.565	2385.2	2479.53
ENST00000187879	7673	ZNF222-201	protein_coding	ENSG00000159885	ZNF222	zinc finger protein 222 [Source:HGNC Symbol;Acc:HGNC:13015]	10.196	11.257	0	31.7882
ENST00000187910	5675	PSG6-201	protein_coding	ENSG00000170848	PSG6	pregnancy specific beta-1-glycoprotein 6 [Source:HGNC Symbol;Acc:HGNC:9523]	0	0	0	0
ENST00000188312	64431	ACTR6-201	protein_coding	ENSG00000075089	ACTR6	ARP6 actin related protein 6 homolog [Source:HGNC Symbol;Acc:HGNC:24025]	45.1832	14.4704	165.65	22.4536
ENST00000188376	5250	SLC25A3-201	protein_coding	ENSG00000075415	SLC25A3	solute carrier family 25 member 3 [Source:HGNC Symbol;Acc:HGNC:10989]	0	0	0	0
ENST00000188403	9971	NR1H4-201	protein_coding	ENSG00000012504	NR1H4	nuclear receptor subfamily 1 group H member 4 [Source:HGNC Symbol;Acc:HGNC:7967]	0	0	0	0
ENST00000188790	2191	FAP-201	protein_coding	ENSG00000078098	FAP	fibroblast activation protein alpha [Source:HGNC Symbol;Acc:HGNC:3590]	0	0	0	0
ENST00000189444	4791	NFKB2-201	protein_coding	ENSG00000077150	NFKB2	nuclear factor kappa B subunit 2 [Source:HGNC Symbol;Acc:HGNC:7795]	2854.68	2321.79	2804.44	6044.39
ENST00000189978	4593	MUSK-201	protein_coding	ENSG00000030304	MUSK	muscle associated receptor tyrosine kinase [Source:HGNC Symbol;Acc:HGNC:7525]	0	0	0	22.5609
ENST00000190165	58524	DMRT3-201	protein_coding	ENSG00000064218	DMRT3	doublesex and mab-3 related transcription factor 3 [Source:HGNC Symbol;Acc:HGNC:13909]	0	0	0	0
ENST00000190611	114880	OSBPL6-201	protein_coding	ENSG00000079156	OSBPL6	oxysterol binding protein like 6 [Source:HGNC Symbol;Acc:HGNC:16388]	250.898	41.354	36.898	0
ENST00000190983	8839	WISP2-201	protein_coding	ENSG00000064205	WISP2	WNT1 inducible signaling pathway protein 2 [Source:HGNC Symbol;Acc:HGNC:12770]	180.868	116.386	23.2894	102.506
ENST00000191018	5476	CTSA-201	protein_coding	ENSG00000064601	CTSA	cathepsin A [Source:HGNC Symbol;Acc:HGNC:9251]	1555.55	1673.69	992.533	1241.94
ENST00000191063	54522	ANKRD16-201	protein_coding	ENSG00000134461	ANKRD16	ankyrin repeat domain 16 [Source:HGNC Symbol;Acc:HGNC:23471]	9.31894	2.7176	5.18208	0
ENST00000192314	64090	GAL3ST2-201	protein_coding	ENSG00000154252	GAL3ST2	galactose-3-O-sulfotransferase 2 [Source:HGNC Symbol;Acc:HGNC:24869]	0	0	0	0
ENST00000192788	54887	UHRF1BP1-201	protein_coding	ENSG00000065060	UHRF1BP1	UHRF1 binding protein 1 [Source:HGNC Symbol;Acc:HGNC:21216]	946.481	1132.89	790.994	1968.83
ENST00000193322	28962	OSTM1-201	protein_coding	ENSG00000081087	OSTM1	osteopetrosis associated transmembrane protein 1 [Source:HGNC Symbol;Acc:HGNC:21652]	602.786	605.389	404.756	644.932
ENST00000193391	50939	IMPG2-201	protein_coding	ENSG00000081148	IMPG2	interphotoreceptor matrix proteoglycan 2 [Source:HGNC Symbol;Acc:HGNC:18362]	12.5219	9.32878	20.1902	12.3432
ENST00000193403	87	ACTN1-201	protein_coding	ENSG00000072110	ACTN1	actinin alpha 1 [Source:HGNC Symbol;Acc:HGNC:163]	5772.07	3502.96	5247.45	11123.2
ENST00000194097	4671	NAIP-201	protein_coding	ENSG00000249437	NAIP	NLR family apoptosis inhibitory protein [Source:HGNC Symbol;Acc:HGNC:7634]	0	0	0	0
ENST00000194118	9812	KIAA0141-201	protein_coding	ENSG00000081791	KIAA0141	KIAA0141 [Source:HGNC Symbol;Acc:HGNC:28969]	437.788	445.089	372.528	534.361
ENST00000194130	6561	SLC13A1-201	protein_coding	ENSG00000081800	SLC13A1	solute carrier family 13 member 1 [Source:HGNC Symbol;Acc:HGNC:10916]	0	0	0	0
ENST00000194152	56131	PCDHB4-201	protein_coding	ENSG00000081818	PCDHB4	protocadherin beta 4 [Source:HGNC Symbol;Acc:HGNC:8689]	0	14.7506	0	10.4038
ENST00000194155	56133	PCDHB2-201	protein_coding	ENSG00000112852	PCDHB2	protocadherin beta 2 [Source:HGNC Symbol;Acc:HGNC:8687]	0	169.865	31.6663	123.601
ENST00000194214	51668	HSPB11-201	protein_coding	ENSG00000081870	HSPB11	heat shock protein family B (small) member 11 [Source:HGNC Symbol;Acc:HGNC:25019]	804.825	545.235	351.439	400.915
ENST00000194530	55437	STRADB-201	protein_coding	ENSG00000082146	STRADB	STE20-related kinase adaptor beta [Source:HGNC Symbol;Acc:HGNC:13205]	112.038	42.4164	272.878	183.45
ENST00000194672	57579	FAM135A-201	nonsense_mediated_decay	ENSG00000082269	FAM135A	family with sequence similarity 135 member A [Source:HGNC Symbol;Acc:HGNC:21084]	110.644	13.9408	31.2745	65.0293
ENST00000194900	1741	DLG3-201	protein_coding	ENSG00000082458	DLG3	discs large MAGUK scaffold protein 3 [Source:HGNC Symbol;Acc:HGNC:2902]	0	0	36.7319	0
ENST00000195173	54437	SEMA5B-201	protein_coding	ENSG00000082684	SEMA5B	semaphorin 5B [Source:HGNC Symbol;Acc:HGNC:10737]	0	0	0	0
ENST00000195649	9892	SNAP91-201	protein_coding	ENSG00000065609	SNAP91	synaptosome associated protein 91 [Source:HGNC Symbol;Acc:HGNC:14986]	0	0	29.4325	0
ENST00000196061	5351	PLOD1-201	protein_coding	ENSG00000083444	PLOD1	procollagen-lysine,2-oxoglutarate 5-dioxygenase 1 [Source:HGNC Symbol;Acc:HGNC:9081]	7105.77	2949.19	3732.78	5055.79
ENST00000196169	81550	TDRD3-201	protein_coding	ENSG00000083544	TDRD3	tudor domain containing 3 [Source:HGNC Symbol;Acc:HGNC:20612]	0	6.03226	11.4022	5.78482
ENST00000196371	5019	OXCT1-201	protein_coding	ENSG00000083720	OXCT1	3-oxoacid CoA-transferase 1 [Source:HGNC Symbol;Acc:HGNC:8527]	506.721	459.329	339.544	535.703
ENST00000196482	25799	ZNF324-201	protein_coding	ENSG00000083812	ZNF324	zinc finger protein 324 [Source:HGNC Symbol;Acc:HGNC:14096]	84.1436	248.448	99.5058	271.902
ENST00000196489	55659	ZNF416-201	protein_coding	ENSG00000083817	ZNF416	zinc finger protein 416 [Source:HGNC Symbol;Acc:HGNC:20645]	111.335	173.003	120.44	220.289
ENST00000196551	6193	RPS5-201	protein_coding	ENSG00000083845	RPS5	ribosomal protein S5 [Source:HGNC Symbol;Acc:HGNC:10426]	19884.3	16129.8	17431.6	16031.9
ENST00000197268	57613	FAM234B-201	protein_coding	ENSG00000084444	FAM234B	family with sequence similarity 234 member B [Source:HGNC Symbol;Acc:HGNC:29288]	421.387	182.539	274.557	181.279
ENST00000198536	29992	PILRA-201	protein_coding	ENSG00000085514	PILRA	paired immunoglobin like type 2 receptor alpha [Source:HGNC Symbol;Acc:HGNC:20396]	0	0	0	0
ENST00000198767	54700	RRN3-201	protein_coding	ENSG00000085721	RRN3	RRN3 homolog, RNA polymerase I transcription factor [Source:HGNC Symbol;Acc:HGNC:30346]	0	0	53.2903	0
ENST00000198801	80168	MOGAT2-201	protein_coding	ENSG00000166391	MOGAT2	monoacylglycerol O-acyltransferase 2 [Source:HGNC Symbol;Acc:HGNC:23248]	0	0	0	0
ENST00000198939	10523	CHERP-201	protein_coding	ENSG00000085872	CHERP	calcium homeostasis endoplasmic reticulum protein [Source:HGNC Symbol;Acc:HGNC:16930]	1177.21	1461.69	1186.54	2650.61
ENST00000199280	359	AQP2-201	protein_coding	ENSG00000167580	AQP2	aquaporin 2 [Source:HGNC Symbol;Acc:HGNC:634]	0	0	0	0
ENST00000199320	27292	DIMT1-201	protein_coding	ENSG00000086189	DIMT1	DIM1 dimethyladenosine transferase 1 homolog [Source:HGNC Symbol;Acc:HGNC:30217]	1064.24	995.549	875.262	1343.62
ENST00000199389	27102	EIF2AK1-201	protein_coding	ENSG00000086232	EIF2AK1	eukaryotic translation initiation factor 2 alpha kinase 1 [Source:HGNC Symbol;Acc:HGNC:24921]	2775.26	2800.37	2446.05	2944.67
ENST00000199447	51314	NME8-201	protein_coding	ENSG00000086288	NME8	NME/NM23 family member 8 [Source:HGNC Symbol;Acc:HGNC:16473]	0	0	0	0
ENST00000199448	54749	EPDR1-201	protein_coding	ENSG00000086289	EPDR1	ependymin related 1 [Source:HGNC Symbol;Acc:HGNC:17572]	947.362	687.68	350.207	1501.84
ENST00000199706	10573	MRPL28-201	protein_coding	ENSG00000086504	MRPL28	mitochondrial ribosomal protein L28 [Source:HGNC Symbol;Acc:HGNC:14484]	1156.94	1281.41	1357.97	1251.8
ENST00000199708	3049	HBQ1-201	protein_coding	ENSG00000086506	HBQ1	hemoglobin subunit theta 1 [Source:HGNC Symbol;Acc:HGNC:4833]	0	1.2113	3.61909	0
ENST00000199764	4680	CEACAM6-201	protein_coding	ENSG00000086548	CEACAM6	carcinoembryonic antigen related cell adhesion molecule 6 [Source:HGNC Symbol;Acc:HGNC:1818]	20.7503	11.2162	14.6798	19.5856
ENST00000199814	55696	RBM22-201	protein_coding	ENSG00000086589	RBM22	RNA binding motif protein 22 [Source:HGNC Symbol;Acc:HGNC:25503]	913.985	1181.07	788.089	1352.96
ENST00000199936	3294	HSD17B2-201	protein_coding	ENSG00000086696	HSD17B2	hydroxysteroid 17-beta dehydrogenase 2 [Source:HGNC Symbol;Acc:HGNC:5211]	22.1209	0	0	0
ENST00000199940	4133	MAP2-201	protein_coding	ENSG00000078018	MAP2	microtubule associated protein 2 [Source:HGNC Symbol;Acc:HGNC:6839]	13.5998	5.23143	0	22.212
ENST00000200135	9183	ZW10-201	protein_coding	ENSG00000086827	ZW10	zw10 kinetochore protein [Source:HGNC Symbol;Acc:HGNC:13194]	318.713	469.667	256.414	350.269
ENST00000200181	3691	ITGB4-201	protein_coding	ENSG00000132470	ITGB4	integrin subunit beta 4 [Source:HGNC Symbol;Acc:HGNC:6158]	86.644	301.052	253.745	155.484
ENST00000200453	23645	PPP1R15A-201	protein_coding	ENSG00000087074	PPP1R15A	protein phosphatase 1 regulatory subunit 15A [Source:HGNC Symbol;Acc:HGNC:14375]	4075.59	4711.82	4887.06	14394.7
ENST00000200457	7205	TRIP6-201	protein_coding	ENSG00000087077	TRIP6	thyroid hormone receptor interactor 6 [Source:HGNC Symbol;Acc:HGNC:12311]	826.24	1252.17	450.622	747.023
ENST00000200557	4185	ADAM11-201	protein_coding	ENSG00000073670	ADAM11	ADAM metallopeptidase domain 11 [Source:HGNC Symbol;Acc:HGNC:189]	30.2199	9.92854	49.904	24.1319
ENST00000200639	3920	LAMP2-201	protein_coding	ENSG00000005893	LAMP2	lysosomal associated membrane protein 2 [Source:HGNC Symbol;Acc:HGNC:6501]	1030.44	751.38	1675.76	1899.82
ENST00000200652	6583	SLC22A4-201	protein_coding	ENSG00000197208	SLC22A4	solute carrier family 22 member 4 [Source:HGNC Symbol;Acc:HGNC:10968]	60.4671	223.913	104.667	217.264
ENST00000200676	1071	CETP-201	protein_coding	ENSG00000087237	CETP	cholesteryl ester transfer protein [Source:HGNC Symbol;Acc:HGNC:1869]	0	0	0	0
ENST00000200691	4504	MT3-201	protein_coding	ENSG00000087250	MT3	metallothionein 3 [Source:HGNC Symbol;Acc:HGNC:7408]	0	0	0	0
ENST00000201015	5744	PTHLH-201	protein_coding	ENSG00000087494	PTHLH	parathyroid hormone like hormone [Source:HGNC Symbol;Acc:HGNC:9607]	0	11.1501	0	8.00211
ENST00000201031	7022	TFAP2C-201	protein_coding	ENSG00000087510	TFAP2C	transcription factor AP-2 gamma [Source:HGNC Symbol;Acc:HGNC:11744]	79.3292	1490.63	123.565	899.36
ENST00000201586	6820	SULT2B1-201	protein_coding	ENSG00000088002	SULT2B1	sulfotransferase family 2B member 1 [Source:HGNC Symbol;Acc:HGNC:11459]	3.41451	3.08942	2.48471	0
ENST00000201647	54869	EPS8L1-201	protein_coding	ENSG00000131037	EPS8L1	EPS8 like 1 [Source:HGNC Symbol;Acc:HGNC:21295]	0	0	0	0
ENST00000201943	785	CACNB4-201	protein_coding	ENSG00000182389	CACNB4	calcium voltage-gated channel auxiliary subunit beta 4 [Source:HGNC Symbol;Acc:HGNC:1404]	0	0	0	0
ENST00000201961	140688	NOL4L-201	protein_coding	ENSG00000197183	NOL4L	nucleolar protein 4 like [Source:HGNC Symbol;Acc:HGNC:16106]	14.5354	0	0	0
ENST00000201963	1789	DNMT3B-201	protein_coding	ENSG00000088305	DNMT3B	DNA methyltransferase 3 beta [Source:HGNC Symbol;Acc:HGNC:2979]	0	0	39.5249	0
ENST00000201979	28954	REM1-201	protein_coding	ENSG00000088320	REM1	RRAD and GEM like GTPase 1 [Source:HGNC Symbol;Acc:HGNC:15922]	0	0	0	0
ENST00000202017	81572	PDRG1-201	protein_coding	ENSG00000088356	PDRG1	p53 and DNA damage regulated 1 [Source:HGNC Symbol;Acc:HGNC:16119]	687.391	631.955	539.124	854.847
ENST00000202028	2036	EPB41L1-201	protein_coding	ENSG00000088367	EPB41L1	erythrocyte membrane protein band 4.1 like 1 [Source:HGNC Symbol;Acc:HGNC:3378]	471.773	68.7318	429.257	485.169
ENST00000202556	23368	PPP1R13B-201	protein_coding	ENSG00000088808	PPP1R13B	protein phosphatase 1 regulatory subunit 13B [Source:HGNC Symbol;Acc:HGNC:14950]	96.3165	88.4433	88.1341	279.664
ENST00000202625	343641	TGM6-201	protein_coding	ENSG00000166948	TGM6	transglutaminase 6 [Source:HGNC Symbol;Acc:HGNC:16255]	0	0	0	0
ENST00000202677	57186	RALGAPA2-201	protein_coding	ENSG00000188559	RALGAPA2	Ral GTPase activating protein catalytic alpha subunit 2 [Source:HGNC Symbol;Acc:HGNC:16207]	94.4467	49.6661	37.1101	102.587
ENST00000202773	6128	RPL6-201	protein_coding	ENSG00000089009	RPL6	ribosomal protein L6 [Source:HGNC Symbol;Acc:HGNC:10362]	42295.4	22432.9	25076.8	28316.7
ENST00000202816	51575	ESF1-201	protein_coding	ENSG00000089048	ESF1	ESF1 nucleolar pre-rRNA processing protein homolog [Source:HGNC Symbol;Acc:HGNC:15898]	2909.92	1278.92	2119.55	1661.56
ENST00000202831	80024	SLC8B1-201	protein_coding	ENSG00000089060	SLC8B1	solute carrier family 8 member B1 [Source:HGNC Symbol;Acc:HGNC:26175]	413.086	326.284	364.302	818.674
ENST00000202834	29058	TMEM230-201	protein_coding	ENSG00000089063	TMEM230	transmembrane protein 230 [Source:HGNC Symbol;Acc:HGNC:15876]	1784.73	988.268	1360.86	962.149
ENST00000202917	4938	OAS1-201	protein_coding	ENSG00000089127	OAS1	2'-5'-oligoadenylate synthetase 1 [Source:HGNC Symbol;Acc:HGNC:8086]	117.094	35.2051	0	41.928
ENST00000202967	23409	SIRT4-201	protein_coding	ENSG00000089163	SIRT4	sirtuin 4 [Source:HGNC Symbol;Acc:HGNC:14932]	14.6344	12.5692	17.6255	28.4097
ENST00000203001	51605	TRMT6-201	protein_coding	ENSG00000089195	TRMT6	tRNA methyltransferase 6 [Source:HGNC Symbol;Acc:HGNC:20900]	862.019	1044.11	606.618	1170.46
ENST00000203166	23354	HAUS5-201	protein_coding	ENSG00000249115	HAUS5	HAUS augmin like complex subunit 5 [Source:HGNC Symbol;Acc:HGNC:29130]	359.866	409.789	303.813	202.32
ENST00000203407	7384	UQCRC1-201	protein_coding	ENSG00000010256	UQCRC1	ubiquinol-cytochrome c reductase core protein 1 [Source:HGNC Symbol;Acc:HGNC:12585]	287.31	283.281	213.317	279.354
ENST00000203556	51291	GMIP-201	protein_coding	ENSG00000089639	GMIP	GEM interacting protein [Source:HGNC Symbol;Acc:HGNC:24852]	413.605	432.987	473.123	761.659
ENST00000203629	3902	LAG3-201	protein_coding	ENSG00000089692	LAG3	lymphocyte activating 3 [Source:HGNC Symbol;Acc:HGNC:6476]	0	8.06749	0	0
ENST00000203630	8079	MLF2-201	protein_coding	ENSG00000089693	MLF2	myeloid leukemia factor 2 [Source:HGNC Symbol;Acc:HGNC:7126]	379.107	253.448	208.954	314.228
ENST00000203664	78990	OTUB2-201	protein_coding	ENSG00000089723	OTUB2	OTU deubiquitinase, ubiquitin aldehyde binding 2 [Source:HGNC Symbol;Acc:HGNC:20351]	242.001	0	36.2711	79.2155
ENST00000204005	8425	LTBP4-201	protein_coding	ENSG00000090006	LTBP4	latent transforming growth factor beta binding protein 4 [Source:HGNC Symbol;Acc:HGNC:6717]	738.701	196.56	651.67	732.651
ENST00000204517	7023	TFAP4-201	protein_coding	ENSG00000090447	TFAP4	transcription factor AP-4 [Source:HGNC Symbol;Acc:HGNC:11745]	408.59	361.08	210.326	347.222
ENST00000204549	10081	PDCD7-201	protein_coding	ENSG00000090470	PDCD7	programmed cell death 7 [Source:HGNC Symbol;Acc:HGNC:8767]	572.857	455.72	627.934	694.071
ENST00000204566	51324	SPG21-201	protein_coding	ENSG00000090487	SPG21	SPG21, maspardin [Source:HGNC Symbol;Acc:HGNC:20373]	530.525	568.146	420.681	666.793
ENST00000204604	8646	CHRD-201	protein_coding	ENSG00000090539	CHRD	chordin [Source:HGNC Symbol;Acc:HGNC:1949]	0	0	0	0
ENST00000204615	7066	THPO-201	protein_coding	ENSG00000090534	THPO	thrombopoietin [Source:HGNC Symbol;Acc:HGNC:11795]	0	0	0	0
ENST00000204637	2323	FLT3LG-201	protein_coding	ENSG00000090554	FLT3LG	fms related tyrosine kinase 3 ligand [Source:HGNC Symbol;Acc:HGNC:3766]	0	63.8667	0	0
ENST00000204679	84572	GNPTG-201	protein_coding	ENSG00000090581	GNPTG	N-acetylglucosamine-1-phosphate transferase gamma subunit [Source:HGNC Symbol;Acc:HGNC:23026]	208.099	178.895	152.452	120.181
ENST00000204726	2802	GOLGA3-201	protein_coding	ENSG00000090615	GOLGA3	golgin A3 [Source:HGNC Symbol;Acc:HGNC:4426]	34.3845	24.8847	149.391	66.9524
ENST00000204801	30835	CD209-201	protein_coding	ENSG00000090659	CD209	CD209 molecule [Source:HGNC Symbol;Acc:HGNC:1641]	0	0	0	0
ENST00000204961	1947	EFNB1-201	protein_coding	ENSG00000090776	EFNB1	ephrin B1 [Source:HGNC Symbol;Acc:HGNC:3226]	825.786	306.497	121.905	330.631
ENST00000205061	2734	GLG1-201	protein_coding	ENSG00000090863	GLG1	golgi glycoprotein 1 [Source:HGNC Symbol;Acc:HGNC:4316]	21.4644	14.6709	12.0659	13.5674
ENST00000205135	64857	PLEKHG2-201	protein_coding	ENSG00000090924	PLEKHG2	pleckstrin homology and RhoGEF domain containing G2 [Source:HGNC Symbol;Acc:HGNC:29515]	309.371	115.337	312.018	301.984
ENST00000205143	10683	DLL3-201	protein_coding	ENSG00000090932	DLL3	delta like canonical Notch ligand 3 [Source:HGNC Symbol;Acc:HGNC:2909]	0	0	0	0
ENST00000205194	57106	NAT14-201	protein_coding	ENSG00000090971	NAT14	N-acetyltransferase 14 (putative) [Source:HGNC Symbol;Acc:HGNC:28918]	476.822	340.028	553.796	656.91
ENST00000205214	132949	AASDH-201	protein_coding	ENSG00000157426	AASDH	aminoadipate-semialdehyde dehydrogenase [Source:HGNC Symbol;Acc:HGNC:23993]	26.7388	0	0	117.188
ENST00000205386	22798	LAMB4-201	protein_coding	ENSG00000091128	LAMB4	laminin subunit beta 4 [Source:HGNC Symbol;Acc:HGNC:6491]	0	0	0	0
ENST00000205402	1738	DLD-201	protein_coding	ENSG00000091140	DLD	dihydrolipoamide dehydrogenase [Source:HGNC Symbol;Acc:HGNC:2898]	501.408	300.845	279.278	382.158
ENST00000205557	368	ABCC6-201	protein_coding	ENSG00000091262	ABCC6	ATP binding cassette subfamily C member 6 [Source:HGNC Symbol;Acc:HGNC:57]	21.5899	10.6933	42.2348	0
ENST00000205557	105369239	ABCC6-201	protein_coding	ENSG00000091262	ABCC6	ATP binding cassette subfamily C member 6 [Source:HGNC Symbol;Acc:HGNC:57]	21.5899	10.6933	42.2348	0
ENST00000205636	54918	CMTM6-201	protein_coding	ENSG00000091317	CMTM6	CKLF like MARVEL transmembrane domain containing 6 [Source:HGNC Symbol;Acc:HGNC:19177]	2425.44	1953.75	1363.34	2581.04
ENST00000205890	51168	MYO15A-201	protein_coding	ENSG00000091536	MYO15A	myosin XVA [Source:HGNC Symbol;Acc:HGNC:7594]	0	0	0	0
ENST00000205948	350	APOH-201	protein_coding	ENSG00000091583	APOH	apolipoprotein H [Source:HGNC Symbol;Acc:HGNC:616]	0	0	0	0
ENST00000206020	9552	SPAG7-201	protein_coding	ENSG00000091640	SPAG7	sperm associated antigen 7 [Source:HGNC Symbol;Acc:HGNC:11216]	1144.79	464.716	957.476	930.791
ENST00000206249	2099	ESR1-201	protein_coding	ENSG00000091831	ESR1	estrogen receptor 1 [Source:HGNC Symbol;Acc:HGNC:3467]	0	0	0	0
ENST00000206262	26575	RGS17-201	protein_coding	ENSG00000091844	RGS17	regulator of G protein signaling 17 [Source:HGNC Symbol;Acc:HGNC:14088]	101.788	27.9249	79.5199	48.477
ENST00000206380	84336	TMEM101-201	protein_coding	ENSG00000091947	TMEM101	transmembrane protein 101 [Source:HGNC Symbol;Acc:HGNC:28653]	931.891	468.85	958.219	1111.79
ENST00000206423	151887	CCDC80-201	protein_coding	ENSG00000091986	CCDC80	coiled-coil domain containing 80 [Source:HGNC Symbol;Acc:HGNC:30649]	543.087	178.936	419.233	1239.21
ENST00000206446	1215	CMA1-201	protein_coding	ENSG00000092009	CMA1	chymase 1 [Source:HGNC Symbol;Acc:HGNC:2097]	0	0	1.11262	0
ENST00000206451	5720	PSME1-201	protein_coding	ENSG00000092010	PSME1	proteasome activator subunit 1 [Source:HGNC Symbol;Acc:HGNC:9568]	1514.44	2658.99	788.391	1630.04
ENST00000206474	54930	HAUS4-201	protein_coding	ENSG00000092036	HAUS4	HAUS augmin like complex subunit 4 [Source:HGNC Symbol;Acc:HGNC:20163]	50.7603	142.895	74.7592	22.9852
ENST00000206513	1053	CEBPE-201	protein_coding	ENSG00000092067	CEBPE	CCAAT/enhancer binding protein epsilon [Source:HGNC Symbol;Acc:HGNC:1836]	0	0	0	0
ENST00000206542	55644	OSGEP-201	protein_coding	ENSG00000092094	OSGEP	O-sialoglycoprotein endopeptidase [Source:HGNC Symbol;Acc:HGNC:18028]	161.905	105.627	62.671	67.1261
ENST00000206544	51310	SLC22A17-201	retained_intron	ENSG00000092096	SLC22A17	solute carrier family 22 member 17 [Source:HGNC Symbol;Acc:HGNC:23095]	0	0	0	0
ENST00000206595	55632	G2E3-201	protein_coding	ENSG00000092140	G2E3	G2/M-phase specific E3 ubiquitin protein ligase [Source:HGNC Symbol;Acc:HGNC:20338]	648.645	207.843	303.1	269.001
ENST00000206765	7051	TGM1-201	protein_coding	ENSG00000092295	TGM1	transglutaminase 1 [Source:HGNC Symbol;Acc:HGNC:11777]	21.979	34.3582	50.6441	41.3708
ENST00000207157	6913	TBX15-201	protein_coding	ENSG00000092607	TBX15	T-box 15 [Source:HGNC Symbol;Acc:HGNC:11594]	22.5981	8.95018	9.48976	47.2562
ENST00000207457	27285	TEKT2-201	protein_coding	ENSG00000092850	TEKT2	tektin 2 [Source:HGNC Symbol;Acc:HGNC:11725]	0	0	0	0
ENST00000207549	201294	UNC13D-201	protein_coding	ENSG00000092929	UNC13D	unc-13 homolog D [Source:HGNC Symbol;Acc:HGNC:23147]	3427.14	4392.24	4718.94	5592.65
ENST00000207636	1312	COMT-201	nonsense_mediated_decay	ENSG00000093010	COMT	catechol-O-methyltransferase [Source:HGNC Symbol;Acc:HGNC:2228]	109.528	17.5524	60.8527	119.609
ENST00000207870	9942	XYLB-201	protein_coding	ENSG00000093217	XYLB	xylulokinase [Source:HGNC Symbol;Acc:HGNC:12839]	282.167	186.404	155.721	146.098
ENST00000209540	126370	OR1I1-201	protein_coding	ENSG00000094661	OR1I1	olfactory receptor family 1 subfamily I member 1 [Source:HGNC Symbol;Acc:HGNC:8207]	0	0	0	0
ENST00000209665	131	ADH7-201	protein_coding	ENSG00000196344	ADH7	alcohol dehydrogenase 7 (class IV), mu or sigma polypeptide [Source:HGNC Symbol;Acc:HGNC:256]	0	0	0	0
ENST00000209668	124	ADH1A-201	protein_coding	ENSG00000187758	ADH1A	alcohol dehydrogenase 1A (class I), alpha polypeptide [Source:HGNC Symbol;Acc:HGNC:249]	0	0	0	0
ENST00000209718	25984	KRT23-201	protein_coding	ENSG00000108244	KRT23	keratin 23 [Source:HGNC Symbol;Acc:HGNC:6438]	0	0	0	0
ENST00000209728	990	CDC6-201	protein_coding	ENSG00000094804	CDC6	cell division cycle 6 [Source:HGNC Symbol;Acc:HGNC:1744]	1189.42	2331.08	728.485	1034.51
ENST00000209873	8086	AAAS-201	protein_coding	ENSG00000094914	AAAS	aladin WD repeat nucleoporin [Source:HGNC Symbol;Acc:HGNC:13666]	675.957	530.548	509.698	764.087
ENST00000209875	23468	CBX5-201	protein_coding	ENSG00000094916	CBX5	chromobox 5 [Source:HGNC Symbol;Acc:HGNC:1555]	4253.27	4359.4	3163.34	1700.57
ENST00000209884	27252	KLHL20-201	protein_coding	ENSG00000076321	KLHL20	kelch like family member 20 [Source:HGNC Symbol;Acc:HGNC:25056]	412.195	502.552	366.955	595.073
ENST00000209929	2327	FMO2-201	protein_coding	ENSG00000094963	FMO2	flavin containing monooxygenase 2 [Source:HGNC Symbol;Acc:HGNC:3770]	0	0	0	0
ENST00000210060	1725	DHPS-201	protein_coding	ENSG00000095059	DHPS	deoxyhypusine synthase [Source:HGNC Symbol;Acc:HGNC:2869]	435.123	414.584	348.26	1168.79
ENST00000210187	25837	RAB26-201	protein_coding	ENSG00000167964	RAB26	RAB26, member RAS oncogene family [Source:HGNC Symbol;Acc:HGNC:14259]	18.9531	0	2.79251	0
ENST00000210227	9991	PTBP3-201	protein_coding	ENSG00000119314	PTBP3	polypyrimidine tract binding protein 3 [Source:HGNC Symbol;Acc:HGNC:10253]	0	0	0	0
ENST00000210313	5711	PSMD5-201	protein_coding	ENSG00000095261	PSMD5	proteasome 26S subunit, non-ATPase 5 [Source:HGNC Symbol;Acc:HGNC:9563]	1488.34	1463.55	1110.46	1651.22
ENST00000210444	54187	NANS-201	protein_coding	ENSG00000095380	NANS	N-acetylneuraminate synthase [Source:HGNC Symbol;Acc:HGNC:19237]	1972.24	1822.33	2059.34	2183.9
ENST00000210633	57715	SEMA4G-201	protein_coding	ENSG00000095539	SEMA4G	semaphorin 4G [Source:HGNC Symbol;Acc:HGNC:10735]	0	10.7126	0	49.1991
ENST00000211076	23430	TPSD1-201	protein_coding	ENSG00000095917	TPSD1	tryptase delta 1 [Source:HGNC Symbol;Acc:HGNC:14118]	0	2.97634	0	0
ENST00000211122	2940	GSTA3-201	protein_coding	ENSG00000174156	GSTA3	glutathione S-transferase alpha 3 [Source:HGNC Symbol;Acc:HGNC:4628]	0	0	0	0
ENST00000211287	5603	MAPK13-201	protein_coding	ENSG00000156711	MAPK13	mitogen-activated protein kinase 13 [Source:HGNC Symbol;Acc:HGNC:6875]	1181	435.586	716.851	1513.73
ENST00000211314	28978	TMEM14A-201	protein_coding	ENSG00000096092	TMEM14A	transmembrane protein 14A [Source:HGNC Symbol;Acc:HGNC:21076]	1182.67	352.451	527.654	532.443
ENST00000211372	6222	RPS18-201	protein_coding	ENSG00000096150	RPS18	ribosomal protein S18 [Source:HGNC Symbol;Acc:HGNC:10401]	11546.1	5197.4	8926.88	8933.07
ENST00000211377	7918	GPANK1-259	protein_coding	ENSG00000236011	GPANK1	G-patch domain and ankyrin repeats 1 [Source:HGNC Symbol;Acc:HGNC:13920]	0	0	0	0
ENST00000211379	7917	BAG6-234	protein_coding	ENSG00000204463	BAG6	BCL2 associated athanogene 6 [Source:HGNC Symbol;Acc:HGNC:13919]	0	0	0	0
ENST00000211402	7407	VARS-201	protein_coding	ENSG00000096171	VARS	valyl-tRNA synthetase [Source:HGNC Symbol;Acc:HGNC:12651]	451.46	836.88	718.111	1085.59
ENST00000211413	80863	PRRT1-201	protein_coding	ENSG00000204314	PRRT1	proline rich transmembrane protein 1 [Source:HGNC Symbol;Acc:HGNC:13943]	0	0	3.11483	4.27612
ENST00000211921	7940	LST1-201	protein_coding	ENSG00000204482	LST1	leukocyte specific transcript 1 [Source:HGNC Symbol;Acc:HGNC:14189]	0	0	2.08887	0
ENST00000211936	7738	ZNF184-201	protein_coding	ENSG00000096654	ZNF184	zinc finger protein 184 [Source:HGNC Symbol;Acc:HGNC:12975]	93.8159	20.4017	63.9975	168.066
ENST00000211998	7414	VCL-201	protein_coding	ENSG00000035403	VCL	vinculin [Source:HGNC Symbol;Acc:HGNC:12665]	0	1050.47	0	0
ENST00000212015	23411	SIRT1-201	protein_coding	ENSG00000096717	SIRT1	sirtuin 1 [Source:HGNC Symbol;Acc:HGNC:14929]	398.363	336.774	302.511	719.773
ENST00000212355	7049	TGFBR3-201	protein_coding	ENSG00000069702	TGFBR3	transforming growth factor beta receptor 3 [Source:HGNC Symbol;Acc:HGNC:11774]	585.972	558.638	301	279.714
ENST00000214869	11018	TMED1-201	protein_coding	ENSG00000099203	TMED1	transmembrane p24 trafficking protein 1 [Source:HGNC Symbol;Acc:HGNC:17291]	365.758	421.725	380.139	599.72
ENST00000214893	79956	ERMP1-201	processed_transcript	ENSG00000099219	ERMP1	endoplasmic reticulum metallopeptidase 1 [Source:HGNC Symbol;Acc:HGNC:23703]	112.064	0	59.3166	24.1364
ENST00000215057	7593	MZF1-201	protein_coding	ENSG00000099326	MZF1	myeloid zinc finger 1 [Source:HGNC Symbol;Acc:HGNC:13108]	194.009	165.588	559.661	418.662
ENST00000215061	79629	OCEL1-201	protein_coding	ENSG00000099330	OCEL1	occludin/ELL domain containing 1 [Source:HGNC Symbol;Acc:HGNC:26221]	0	0	50.8182	0
ENST00000215071	5714	PSMD8-201	protein_coding	ENSG00000099341	PSMD8	proteasome 26S subunit, non-ATPase 8 [Source:HGNC Symbol;Acc:HGNC:9566]	0	0	0	0
ENST00000215095	112755	STX1B-201	protein_coding	ENSG00000099365	STX1B	syntaxin 1B [Source:HGNC Symbol;Acc:HGNC:18539]	0	0	0	0
ENST00000215115	9274	BCL7C-201	protein_coding	ENSG00000099385	BCL7C	BCL tumor suppressor 7C [Source:HGNC Symbol;Acc:HGNC:1006]	458.784	318.343	431.883	433.087
ENST00000215368	1943	EFNA2-201	protein_coding	ENSG00000099617	EFNA2	ephrin A2 [Source:HGNC Symbol;Acc:HGNC:3222]	6.98748	1.23734	0	2.53023
ENST00000215375	513	ATP5F1D-201	protein_coding	ENSG00000099624	ATP5F1D	ATP synthase F1 subunit delta [Source:HGNC Symbol;Acc:HGNC:837]	1118.22	1570.79	1561.99	826.973
ENST00000215376	255057	CBARP-201	nonsense_mediated_decay	ENSG00000099625	CBARP	CACN beta subunit associated regulatory protein [Source:HGNC Symbol;Acc:HGNC:28617]	18.6408	21.2315	34.3341	0
ENST00000215473	83259	PCDH11Y-201	protein_coding	ENSG00000099715	PCDH11Y	protocadherin 11 Y-linked [Source:HGNC Symbol;Acc:HGNC:15813]	0	0	0	0
ENST00000215479	266	AMELY-201	protein_coding	ENSG00000099721	AMELY	amelogenin, Y-linked [Source:HGNC Symbol;Acc:HGNC:462]	0	0	0	0
ENST00000215530	27006	FGF22-201	protein_coding	ENSG00000070388	FGF22	fibroblast growth factor 22 [Source:HGNC Symbol;Acc:HGNC:3679]	0	0	0	2.20729
ENST00000215531	284422	SMIM24-201	protein_coding	ENSG00000095932	SMIM24	small integral membrane protein 24 [Source:HGNC Symbol;Acc:HGNC:37244]	0	0	0	3.41628
ENST00000215539	3483	IGFALS-201	protein_coding	ENSG00000099769	IGFALS	insulin like growth factor binding protein acid labile subunit [Source:HGNC Symbol;Acc:HGNC:5468]	0	0	2.50372	0
ENST00000215555	51257	MARCH2-201	protein_coding	ENSG00000099785	2018-03-02	membrane associated ring-CH-type finger 2 [Source:HGNC Symbol;Acc:HGNC:28038]	276.408	139.202	165.59	524.47
ENST00000215565	4713	NDUFB7-201	protein_coding	ENSG00000099795	NDUFB7	NADH:ubiquinone oxidoreductase subunit B7 [Source:HGNC Symbol;Acc:HGNC:7702]	3076.36	2415.63	3293.54	4053.61
ENST00000215567	9524	TECR-201	protein_coding	ENSG00000099797	TECR	trans-2,3-enoyl-CoA reductase [Source:HGNC Symbol;Acc:HGNC:4551]	1225.02	1420.24	2177.26	3660.94
ENST00000215570	26517	TIMM13-201	protein_coding	ENSG00000099800	TIMM13	translocase of inner mitochondrial membrane 13 [Source:HGNC Symbol;Acc:HGNC:11816]	318.799	581.152	412.783	305.791
ENST00000215574	997	CDC34-201	protein_coding	ENSG00000099804	CDC34	cell division cycle 34 [Source:HGNC Symbol;Acc:HGNC:1734]	856.758	743.091	1134.81	873.714
ENST00000215582	126353	MISP-201	protein_coding	ENSG00000099812	MISP	mitotic spindle positioning [Source:HGNC Symbol;Acc:HGNC:27000]	230.258	1045.58	354.619	46.8469
ENST00000215587	5434	POLR2E-201	nonsense_mediated_decay	ENSG00000099817	POLR2E	RNA polymerase II subunit E [Source:HGNC Symbol;Acc:HGNC:9192]	1767.58	2211.71	1525.46	1055.68
ENST00000215631	4616	GADD45B-201	protein_coding	ENSG00000099860	GADD45B	growth arrest and DNA damage inducible beta [Source:HGNC Symbol;Acc:HGNC:4096]	683.358	769.996	1160.73	1394.73
ENST00000215637	8174	MADCAM1-201	protein_coding	ENSG00000099866	MADCAM1	mucosal vascular addressin cell adhesion molecule 1 [Source:HGNC Symbol;Acc:HGNC:6765]	0	0	0	0
ENST00000215659	6300	MAPK12-201	protein_coding	ENSG00000188130	MAPK12	mitogen-activated protein kinase 12 [Source:HGNC Symbol;Acc:HGNC:6874]	21.5561	11.2717	44.3339	35.8219
ENST00000215727	3053	SERPIND1-201	protein_coding	ENSG00000099937	SERPIND1	serpin family D member 1 [Source:HGNC Symbol;Acc:HGNC:4838]	190.196	69.9938	277.367	153.486
ENST00000215730	9342	SNAP29-201	protein_coding	ENSG00000099940	SNAP29	synaptosome associated protein 29 [Source:HGNC Symbol;Acc:HGNC:11133]	423.68	653.73	514.043	650.203
ENST00000215739	8216	LZTR1-201	protein_coding	ENSG00000099949	LZTR1	leucine zipper like transcription regulator 1 [Source:HGNC Symbol;Acc:HGNC:6742]	87.6614	27.5008	100.836	99.4244
ENST00000215742	80764	THAP7-201	protein_coding	ENSG00000184436	THAP7	THAP domain containing 7 [Source:HGNC Symbol;Acc:HGNC:23190]	74.9898	230.16	59.2932	73.6782
ENST00000215743	4320	MMP11-201	protein_coding	ENSG00000099953	MMP11	matrix metallopeptidase 11 [Source:HGNC Symbol;Acc:HGNC:7157]	0	0	0	0
ENST00000215754	4282	MIF-201	protein_coding	ENSG00000240972	MIF	macrophage migration inhibitory factor [Source:HGNC Symbol;Acc:HGNC:7097]	8.87114	3.92919	1.50803	22.1016
ENST00000215770	100037417	DDTL-201	protein_coding	ENSG00000099974	DDTL	D-dopachrome tautomerase like [Source:HGNC Symbol;Acc:HGNC:33446]	535.13	231.253	587.471	467.245
ENST00000215781	5008	OSM-201	protein_coding	ENSG00000099985	OSM	oncostatin M [Source:HGNC Symbol;Acc:HGNC:8506]	0	0	0	0
ENST00000215790	83874	TBC1D10A-201	protein_coding	ENSG00000099992	TBC1D10A	TBC1 domain family member 10A [Source:HGNC Symbol;Acc:HGNC:23609]	129.861	105.238	28.2164	172.632
ENST00000215793	10291	SF3A1-201	protein_coding	ENSG00000099995	SF3A1	splicing factor 3a subunit 1 [Source:HGNC Symbol;Acc:HGNC:10765]	1966.22	2761.65	1760.64	2777.07
ENST00000215794	11274	USP18-201	protein_coding	ENSG00000184979	USP18	ubiquitin specific peptidase 18 [Source:HGNC Symbol;Acc:HGNC:12616]	82.4179	74.8283	37.7698	50.7546
ENST00000215798	200312	RNF215-201	protein_coding	ENSG00000099999	RNF215	ring finger protein 215 [Source:HGNC Symbol;Acc:HGNC:33434]	194.451	104.412	207.629	196.609
ENST00000215812	266629	SEC14L3-201	protein_coding	ENSG00000100012	SEC14L3	SEC14 like lipid binding 3 [Source:HGNC Symbol;Acc:HGNC:18655]	0	0	0	0
ENST00000215829	6634	SNRPD3-201	protein_coding	ENSG00000100028	SNRPD3	small nuclear ribonucleoprotein D3 polypeptide [Source:HGNC Symbol;Acc:HGNC:11160]	1269.48	875.239	858.468	778.584
ENST00000215832	5594	MAPK1-201	protein_coding	ENSG00000100030	MAPK1	mitogen-activated protein kinase 1 [Source:HGNC Symbol;Acc:HGNC:6871]	2256.59	2061.49	1903.55	2229.48
ENST00000215838	6948	TCN2-201	protein_coding	ENSG00000185339	TCN2	transcobalamin 2 [Source:HGNC Symbol;Acc:HGNC:11653]	8.99524	0	2.77154	0
ENST00000215855	1417	CRYBB3-201	protein_coding	ENSG00000100053	CRYBB3	crystallin beta B3 [Source:HGNC Symbol;Acc:HGNC:2400]	3.14808	2.71062	9.6589	0
ENST00000215862	22880	MORC2-201	protein_coding	ENSG00000133422	MORC2	MORC family CW-type zinc finger 2 [Source:HGNC Symbol;Acc:HGNC:23573]	721.902	469.832	897.694	909.219
ENST00000215882	6576	SLC25A1-201	protein_coding	ENSG00000100075	SLC25A1	solute carrier family 25 member 1 [Source:HGNC Symbol;Acc:HGNC:10979]	273.999	265.397	870.892	545.772
ENST00000215885	50487	PLA2G3-201	protein_coding	ENSG00000100078	PLA2G3	phospholipase A2 group III [Source:HGNC Symbol;Acc:HGNC:17934]	0	0	0	0
ENST00000215886	3957	LGALS2-201	protein_coding	ENSG00000100079	LGALS2	galectin 2 [Source:HGNC Symbol;Acc:HGNC:6562]	1.96425	9.62953	13.686	13.5767
ENST00000215904	57026	PDXP-201	protein_coding	ENSG00000241360	PDXP	pyridoxal phosphatase [Source:HGNC Symbol;Acc:HGNC:30259]	246.073	289.152	179.401	367.333
ENST00000215906	57168	ASPHD2-201	protein_coding	ENSG00000128203	ASPHD2	aspartate beta-hydroxylase domain containing 2 [Source:HGNC Symbol;Acc:HGNC:30437]	59.5042	41.5437	20.3808	51.3491
ENST00000215909	3956	LGALS1-201	protein_coding	ENSG00000100097	LGALS1	galectin 1 [Source:HGNC Symbol;Acc:HGNC:6561]	38678.1	16449.6	49900.6	31564
ENST00000215912	113791	PIK3IP1-201	protein_coding	ENSG00000100100	PIK3IP1	phosphoinositide-3-kinase interacting protein 1 [Source:HGNC Symbol;Acc:HGNC:24942]	24.1015	4.80561	32.0844	146.768
ENST00000215917	402055	SRRD-201	protein_coding	ENSG00000100104	SRRD	SRR1 domain containing [Source:HGNC Symbol;Acc:HGNC:33910]	337.253	397.914	473.637	570.887
ENST00000215919	23598	PATZ1-201	protein_coding	ENSG00000100105	PATZ1	POZ/BTB and AT hook containing zinc finger 1 [Source:HGNC Symbol;Acc:HGNC:13071]	143.948	157.015	135.331	260.148
ENST00000215939	1414	CRYBB1-201	protein_coding	ENSG00000100122	CRYBB1	crystallin beta B1 [Source:HGNC Symbol;Acc:HGNC:2397]	0	1.97996	1.8852	0
ENST00000215941	129138	ANKRD54-201	protein_coding	ENSG00000100124	ANKRD54	ankyrin repeat domain 54 [Source:HGNC Symbol;Acc:HGNC:25185]	211.463	367.017	261.75	326.254
ENST00000215956	4809	SNU13-201	protein_coding	ENSG00000100138	SNU13	small nuclear ribonucleoprotein 13 [Source:HGNC Symbol;Acc:HGNC:7819]	37.2135	11.5624	124.512	148.221
ENST00000215957	85377	MICALL1-201	protein_coding	ENSG00000100139	MICALL1	MICAL like 1 [Source:HGNC Symbol;Acc:HGNC:29804]	1012.11	934.605	1074.27	1701.26
ENST00000215980	79019	CENPM-201	protein_coding	ENSG00000100162	CENPM	centromere protein M [Source:HGNC Symbol;Acc:HGNC:18352]	527.834	747.126	449.839	395.544
ENST00000216014	11015	KDELR3-201	protein_coding	ENSG00000100196	KDELR3	KDEL endoplasmic reticulum protein retention receptor 3 [Source:HGNC Symbol;Acc:HGNC:6306]	671.653	418.196	582.025	614.972
ENST00000216019	10521	DDX17-201	retained_intron	ENSG00000100201	DDX17	DEAD-box helicase 17 [Source:HGNC Symbol;Acc:HGNC:2740]	605.511	608.43	926.596	286.065
ENST00000216024	11144	DMC1-201	protein_coding	ENSG00000100206	DMC1	DNA meiotic recombinase 1 [Source:HGNC Symbol;Acc:HGNC:2927]	0	0	0	0
ENST00000216027	150274	HSCB-201	protein_coding	ENSG00000100209	HSCB	HscB mitochondrial iron-sulfur cluster cochaperone [Source:HGNC Symbol;Acc:HGNC:28913]	73.4913	38.5886	0	14.8182
ENST00000216029	25776	CBY1-201	protein_coding	ENSG00000100211	CBY1	chibby family member 1, beta catenin antagonist [Source:HGNC Symbol;Acc:HGNC:1307]	324.988	174.119	189.764	210.955
ENST00000216034	56993	TOMM22-201	protein_coding	ENSG00000100216	TOMM22	translocase of outer mitochondrial membrane 22 [Source:HGNC Symbol;Acc:HGNC:18002]	752.78	649.547	681.852	597.866
ENST00000216036	27156	RSPH14-201	protein_coding	ENSG00000100218	RSPH14	radial spoke head 14 homolog [Source:HGNC Symbol;Acc:HGNC:13437]	0	0	1.23622	0
ENST00000216037	7494	XBP1-201	protein_coding	ENSG00000100219	XBP1	X-box binding protein 1 [Source:HGNC Symbol;Acc:HGNC:12801]	2.07117	42.1211	135.424	440.279
ENST00000216038	51493	RTCB-201	protein_coding	ENSG00000100220	RTCB	RNA 2',3'-cyclic phosphate and 5'-OH ligase [Source:HGNC Symbol;Acc:HGNC:26935]	1445.71	1587.76	1407.8	2001.33
ENST00000216039	9929	JOSD1-201	protein_coding	ENSG00000100221	JOSD1	Josephin domain containing 1 [Source:HGNC Symbol;Acc:HGNC:28953]	2020.63	1768.88	1956.59	2296.54
ENST00000216044	9567	GTPBP1-201	protein_coding	ENSG00000100226	GTPBP1	GTP binding protein 1 [Source:HGNC Symbol;Acc:HGNC:4669]	1154.75	1155.12	1203.57	1740.82
ENST00000216061	9701	PPP6R2-201	protein_coding	ENSG00000100239	PPP6R2	protein phosphatase 6 regulatory subunit 2 [Source:HGNC Symbol;Acc:HGNC:19253]	23.2784	103.76	59.3093	118.326
ENST00000216068	10126	DNAL4-201	protein_coding	ENSG00000100246	DNAL4	dynein axonemal light chain 4 [Source:HGNC Symbol;Acc:HGNC:2955]	188.537	140.056	133.453	160.774
ENST00000216071	25770	C22orf31-201	protein_coding	ENSG00000100249	C22orf31	chromosome 22 open reading frame 31 [Source:HGNC Symbol;Acc:HGNC:26931]	0	0	0	0
ENST00000216075	55586	MIOX-201	protein_coding	ENSG00000100253	MIOX	myo-inositol oxygenase [Source:HGNC Symbol;Acc:HGNC:14522]	0	0	0	0
ENST00000216080	91289	LMF2-201	protein_coding	ENSG00000100258	LMF2	lipase maturation factor 2 [Source:HGNC Symbol;Acc:HGNC:25096]	0	0	163.784	90.9917
ENST00000216083	23466	CBX6-201	protein_coding	ENSG00000183741	CBX6	chromobox 6 [Source:HGNC Symbol;Acc:HGNC:1556]	5.17319	154.995	0	60.6225
ENST00000216085	25807	RHBDD3-201	protein_coding	ENSG00000100263	RHBDD3	rhomboid domain containing 3 [Source:HGNC Symbol;Acc:HGNC:1308]	80.7407	89.6192	34.924	62.3944
ENST00000216099	140564	APOBEC3D-201	protein_coding	ENSG00000243811	APOBEC3D	apolipoprotein B mRNA editing enzyme catalytic subunit 3D [Source:HGNC Symbol;Acc:HGNC:17354]	67.2318	74.1322	56.3834	162.206
ENST00000216101	10633	RASL10A-201	protein_coding	ENSG00000100276	RASL10A	RAS like family 10 member A [Source:HGNC Symbol;Acc:HGNC:16954]	0	8.59232	0	0
ENST00000216106	10042	HMGXB4-201	protein_coding	ENSG00000100281	HMGXB4	HMG-box containing 4 [Source:HGNC Symbol;Acc:HGNC:5003]	541.166	700.481	870.324	799.967
ENST00000216115	638	BIK-201	protein_coding	ENSG00000100290	BIK	BCL2 interacting killer [Source:HGNC Symbol;Acc:HGNC:1051]	178.293	106.877	61.0029	47.5058
ENST00000216117	3162	HMOX1-201	protein_coding	ENSG00000100292	HMOX1	heme oxygenase 1 [Source:HGNC Symbol;Acc:HGNC:5013]	442.363	165.742	196.07	346.671
ENST00000216121	8508	NIPSNAP1-201	protein_coding	ENSG00000184117	NIPSNAP1	nipsnap homolog 1 [Source:HGNC Symbol;Acc:HGNC:7827]	896.998	344.211	826.544	828.44
ENST00000216122	4174	MCM5-201	protein_coding	ENSG00000100297	MCM5	minichromosome maintenance complex component 5 [Source:HGNC Symbol;Acc:HGNC:6948]	134.176	304.421	191.968	113.579
ENST00000216124	410	ARSA-201	protein_coding	ENSG00000100299	ARSA	arylsulfatase A [Source:HGNC Symbol;Acc:HGNC:713]	0	55.2129	9.28915	30.6582
ENST00000216127	23551	RASD2-201	protein_coding	ENSG00000100302	RASD2	RASD family member 2 [Source:HGNC Symbol;Acc:HGNC:18229]	208.555	13.1543	18.9746	58.4394
ENST00000216129	23170	TTLL12-201	protein_coding	ENSG00000100304	TTLL12	tubulin tyrosine ligase like 12 [Source:HGNC Symbol;Acc:HGNC:28974]	2094.9	1658.16	1690.21	2056.6
ENST00000216133	23492	CBX7-201	protein_coding	ENSG00000100307	CBX7	chromobox 7 [Source:HGNC Symbol;Acc:HGNC:1557]	257.867	189.127	359.435	338.818
ENST00000216139	49	ACR-201	protein_coding	ENSG00000100312	ACR	acrosin [Source:HGNC Symbol;Acc:HGNC:126]	0	0	2.89015	0
ENST00000216144	164633	CABP7-201	protein_coding	ENSG00000100314	CABP7	calcium binding protein 7 [Source:HGNC Symbol;Acc:HGNC:20834]	127.211	63.0344	76.9109	108.507
ENST00000216146	6122	RPL3-201	protein_coding	ENSG00000100316	RPL3	ribosomal protein L3 [Source:HGNC Symbol;Acc:HGNC:10332]	0	5.91997	0	23.8744
ENST00000216155	9145	SYNGR1-201	protein_coding	ENSG00000100321	SYNGR1	synaptogyrin 1 [Source:HGNC Symbol;Acc:HGNC:11498]	1.03583	0	0	1.72844
ENST00000216160	10454	TAB1-201	protein_coding	ENSG00000100324	TAB1	TGF-beta activated kinase 1 (MAP3K7) binding protein 1 [Source:HGNC Symbol;Acc:HGNC:18157]	455.118	452.941	601.081	854.326
ENST00000216177	150379	PNPLA5-201	protein_coding	ENSG00000100341	PNPLA5	patatin like phospholipase domain containing 5 [Source:HGNC Symbol;Acc:HGNC:24888]	0	0	0	0
ENST00000216180	80339	PNPLA3-201	protein_coding	ENSG00000100344	PNPLA3	patatin like phospholipase domain containing 3 [Source:HGNC Symbol;Acc:HGNC:18590]	90.2997	41.4632	229.596	65.7778
ENST00000216181	4627	MYH9-201	protein_coding	ENSG00000100345	MYH9	myosin heavy chain 9 [Source:HGNC Symbol;Acc:HGNC:7579]	32528.3	37205.1	37036.3	45394.8
ENST00000216185	25828	TXN2-201	protein_coding	ENSG00000100348	TXN2	thioredoxin 2 [Source:HGNC Symbol;Acc:HGNC:17772]	82.939	157.092	219.296	85.2656
ENST00000216187	80020	FOXRED2-201	protein_coding	ENSG00000100350	FOXRED2	FAD dependent oxidoreductase domain containing 2 [Source:HGNC Symbol;Acc:HGNC:26264]	47.1279	96.6724	45.3816	93.5241
ENST00000216190	8664	EIF3D-201	protein_coding	ENSG00000100353	EIF3D	eukaryotic translation initiation factor 3 subunit D [Source:HGNC Symbol;Acc:HGNC:3278]	607.932	93.8552	640.047	456.828
ENST00000216194	158	ADSL-201	protein_coding	ENSG00000239900	ADSL	adenylosuccinate lyase [Source:HGNC Symbol;Acc:HGNC:291]	2061.29	2025.25	1736.53	2228.37
ENST00000216200	5816	PVALB-201	protein_coding	ENSG00000100362	PVALB	parvalbumin [Source:HGNC Symbol;Acc:HGNC:9704]	0	0	0	0
ENST00000216211	7380	UPK3A-201	protein_coding	ENSG00000100373	UPK3A	uroplakin 3A [Source:HGNC Symbol;Acc:HGNC:12580]	4.64217	0	0	0
ENST00000216214	55007	FAM118A-201	protein_coding	ENSG00000100376	FAM118A	family with sequence similarity 118 member A [Source:HGNC Symbol;Acc:HGNC:1313]	115.632	169.478	145.81	206.624
ENST00000216218	6767	ST13-201	protein_coding	ENSG00000100380	ST13	ST13, Hsp70 interacting protein [Source:HGNC Symbol;Acc:HGNC:11343]	194.234	175.355	77.6287	174.018
ENST00000216223	3560	IL2RB-201	protein_coding	ENSG00000100385	IL2RB	interleukin 2 receptor subunit beta [Source:HGNC Symbol;Acc:HGNC:6009]	0	0	0	0
ENST00000216225	9978	RBX1-201	protein_coding	ENSG00000100387	RBX1	ring-box 1 [Source:HGNC Symbol;Acc:HGNC:9928]	958.558	737.81	796.874	872.228
ENST00000216237	83746	L3MBTL2-201	protein_coding	ENSG00000100395	L3MBTL2	L3MBTL2, polycomb repressive complex 1 subunit [Source:HGNC Symbol;Acc:HGNC:18594]	111.616	457.832	79.3721	425.953
ENST00000216241	150356	CHADL-201	protein_coding	ENSG00000100399	CHADL	chondroadherin like [Source:HGNC Symbol;Acc:HGNC:25165]	0	9.2522	0	0
ENST00000216252	84844	PHF5A-201	protein_coding	ENSG00000100410	PHF5A	PHD finger protein 5A [Source:HGNC Symbol;Acc:HGNC:18000]	721.722	764.196	526.662	548.784
ENST00000216254	50	ACO2-201	protein_coding	ENSG00000100412	ACO2	aconitase 2 [Source:HGNC Symbol;Acc:HGNC:118]	1471.83	1461.93	1302.41	1971.82
ENST00000216259	5372	PMM1-201	protein_coding	ENSG00000100417	PMM1	phosphomannomutase 1 [Source:HGNC Symbol;Acc:HGNC:9114]	567.031	216.533	535.512	440.805
ENST00000216264	64781	CERK-201	protein_coding	ENSG00000100422	CERK	ceramide kinase [Source:HGNC Symbol;Acc:HGNC:19256]	885.623	1169.25	927.089	1584.21
ENST00000216267	23774	BRD1-201	protein_coding	ENSG00000100425	BRD1	bromodomain containing 1 [Source:HGNC Symbol;Acc:HGNC:1102]	0	0	25.6944	8.82628
ENST00000216268	9889	ZBED4-201	protein_coding	ENSG00000100426	ZBED4	zinc finger BED-type containing 4 [Source:HGNC Symbol;Acc:HGNC:20721]	787.412	823.516	640.47	841.555
ENST00000216271	83933	HDAC10-201	protein_coding	ENSG00000100429	HDAC10	histone deacetylase 10 [Source:HGNC Symbol;Acc:HGNC:18128]	239.325	89.18	291.582	182.525
ENST00000216274	11035	RIPK3-201	protein_coding	ENSG00000129465	RIPK3	receptor interacting serine/threonine kinase 3 [Source:HGNC Symbol;Acc:HGNC:10021]	13.0562	0	0	28.1949
ENST00000216277	10914	PAPOLA-201	protein_coding	ENSG00000090060	PAPOLA	poly(A) polymerase alpha [Source:HGNC Symbol;Acc:HGNC:14981]	5682.69	3490.35	3120.51	3989.47
ENST00000216281	3320	HSP90AA1-201	protein_coding	ENSG00000080824	HSP90AA1	heat shock protein 90 alpha family class A member 1 [Source:HGNC Symbol;Acc:HGNC:5253]	78001.8	26703.8	49450.1	44410.7
ENST00000216286	22795	NID2-201	protein_coding	ENSG00000087303	NID2	nidogen 2 [Source:HGNC Symbol;Acc:HGNC:13389]	7.80405	0	0	0
ENST00000216288	4140	MARK3-201	protein_coding	ENSG00000075413	MARK3	microtubule affinity regulating kinase 3 [Source:HGNC Symbol;Acc:HGNC:6897]	319.625	42.7914	272.028	201.016
ENST00000216294	6617	SNAPC1-201	protein_coding	ENSG00000023608	SNAPC1	small nuclear RNA activating complex polypeptide 1 [Source:HGNC Symbol;Acc:HGNC:11134]	4111.62	2056.3	4042.06	5236.14
ENST00000216297	11198	SUPT16H-201	protein_coding	ENSG00000092201	SUPT16H	SPT16 homolog, facilitates chromatin remodeling subunit [Source:HGNC Symbol;Acc:HGNC:11465]	3567.49	5367.14	2768.6	4828.06
ENST00000216327	63874	ABHD4-201	protein_coding	ENSG00000100439	ABHD4	abhydrolase domain containing 4 [Source:HGNC Symbol;Acc:HGNC:20154]	0	0	0	0
ENST00000216330	2287	FKBP3-201	protein_coding	ENSG00000100442	FKBP3	FK506 binding protein 3 [Source:HGNC Symbol;Acc:HGNC:3719]	0	0	0	9.35593
ENST00000216336	1511	CTSG-201	protein_coding	ENSG00000100448	CTSG	cathepsin G [Source:HGNC Symbol;Acc:HGNC:2532]	0	0	0	0
ENST00000216338	2999	GZMH-201	protein_coding	ENSG00000100450	GZMH	granzyme H [Source:HGNC Symbol;Acc:HGNC:4710]	0	0	0	0
ENST00000216341	3002	GZMB-201	protein_coding	ENSG00000100453	GZMB	granzyme B [Source:HGNC Symbol;Acc:HGNC:4709]	0	0	0	0
ENST00000216350	10419	PRMT5-201	protein_coding	ENSG00000100462	PRMT5	protein arginine methyltransferase 5 [Source:HGNC Symbol;Acc:HGNC:10894]	0	0	0	0
ENST00000216361	1690	COCH-201	protein_coding	ENSG00000100473	COCH	cochlin [Source:HGNC Symbol;Acc:HGNC:2180]	54.7244	13.82	30.7577	0
ENST00000216366	11154	AP4S1-201	protein_coding	ENSG00000100478	AP4S1	adaptor related protein complex 4 sigma 1 subunit [Source:HGNC Symbol;Acc:HGNC:575]	3.84383	6.39211	3.12099	12.7639
ENST00000216367	5427	POLE2-201	protein_coding	ENSG00000100479	POLE2	DNA polymerase epsilon 2, accessory subunit [Source:HGNC Symbol;Acc:HGNC:9178]	19.8918	0	18.981	32.3532
ENST00000216373	6655	SOS2-201	protein_coding	ENSG00000100485	SOS2	SOS Ras/Rho guanine nucleotide exchange factor 2 [Source:HGNC Symbol;Acc:HGNC:11188]	829.472	485.464	947.514	1036.8
ENST00000216378	8814	CDKL1-201	protein_coding	ENSG00000100490	CDKL1	cyclin dependent kinase like 1 [Source:HGNC Symbol;Acc:HGNC:1781]	52.5329	20.1205	58.4305	60.0246
ENST00000216392	5836	PYGL-201	protein_coding	ENSG00000100504	PYGL	glycogen phosphorylase L [Source:HGNC Symbol;Acc:HGNC:9725]	1752.68	0	516.567	540.655
ENST00000216407	NA	AC008033.1-201	processed_pseudogene	ENSG00000256075	AC008033.1		0	0	0	0
ENST00000216410	64841	GNPNAT1-201	protein_coding	ENSG00000100522	GNPNAT1	glucosamine-phosphate N-acetyltransferase 1 [Source:HGNC Symbol;Acc:HGNC:19980]	3766.19	1429.35	1859.08	2441.49
ENST00000216414	1033	CDKN3-201	processed_transcript	ENSG00000100526	CDKN3	cyclin dependent kinase inhibitor 3 [Source:HGNC Symbol;Acc:HGNC:1791]	0	1.03801	42.3609	0
ENST00000216416	10175	CNIH1-201	protein_coding	ENSG00000100528	CNIH1	cornichon family AMPA receptor auxiliary protein 1 [Source:HGNC Symbol;Acc:HGNC:19431]	784.603	457.509	357.97	813.229
ENST00000216420	10668	CGRRF1-201	protein_coding	ENSG00000100532	CGRRF1	cell growth regulator with ring finger domain 1 [Source:HGNC Symbol;Acc:HGNC:15528]	107.468	44.1734	104.685	147.061
ENST00000216442	51382	ATP6V1D-201	protein_coding	ENSG00000100554	ATP6V1D	ATPase H+ transporting V1 subunit D [Source:HGNC Symbol;Acc:HGNC:13527]	33.6754	20.0497	19.5001	28.0511
ENST00000216445	55195	CCDC198-201	protein_coding	ENSG00000100557	CCDC198	coiled-coil domain containing 198 [Source:HGNC Symbol;Acc:HGNC:20189]	5.64367	5.23596	8.65967	7.0735
ENST00000216446	26499	PLEK2-201	protein_coding	ENSG00000100558	PLEK2	pleckstrin 2 [Source:HGNC Symbol;Acc:HGNC:19238]	673.217	423.837	427.597	292.441
ENST00000216450	145497	LRRC74A-201	nonsense_mediated_decay	ENSG00000100565	LRRC74A	leucine rich repeat containing 74A [Source:HGNC Symbol;Acc:HGNC:23346]	0	0	0	0
ENST00000216452	5283	PIGH-201	protein_coding	ENSG00000100564	PIGH	phosphatidylinositol glycan anchor biosynthesis class H [Source:HGNC Symbol;Acc:HGNC:8964]	113.565	69.89	101.763	107.209
ENST00000216455	5684	PSMA3-201	protein_coding	ENSG00000100567	PSMA3	proteasome subunit alpha 3 [Source:HGNC Symbol;Acc:HGNC:9532]	412.998	328.748	167.506	703.836
ENST00000216456	10490	VTI1B-201	nonsense_mediated_decay	ENSG00000100568	VTI1B	vesicle transport through interaction with t-SNAREs 1B [Source:HGNC Symbol;Acc:HGNC:17793]	623.928	387.763	445.988	493.751
ENST00000216463	26520	TIMM9-201	processed_transcript	ENSG00000100575	TIMM9	translocase of inner mitochondrial membrane 9 [Source:HGNC Symbol;Acc:HGNC:11819]	60.1178	0	28.2857	55.6069
ENST00000216465	2954	GSTZ1-201	protein_coding	ENSG00000100577	GSTZ1	glutathione S-transferase zeta 1 [Source:HGNC Symbol;Acc:HGNC:4643]	0	70.1676	60.2635	57.1971
ENST00000216468	283578	TMED8-201	protein_coding	ENSG00000100580	TMED8	transmembrane p24 trafficking protein family member 8 [Source:HGNC Symbol;Acc:HGNC:18633]	991.201	831.959	813.333	1116.46
ENST00000216471	161394	SAMD15-201	protein_coding	ENSG00000100583	SAMD15	sterile alpha motif domain containing 15 [Source:HGNC Symbol;Acc:HGNC:18631]	12.3625	16.6015	11.9193	17.9768
ENST00000216479	10598	AHSA1-201	protein_coding	ENSG00000100591	AHSA1	activator of HSP90 ATPase activity 1 [Source:HGNC Symbol;Acc:HGNC:1189]	3708.94	1417.4	2460.64	2582.34
ENST00000216481	145501	ISM2-201	nonsense_mediated_decay	ENSG00000100593	ISM2	isthmin 2 [Source:HGNC Symbol;Acc:HGNC:23176]	0	0	0	0
ENST00000216484	9517	SPTLC2-201	protein_coding	ENSG00000100596	SPTLC2	serine palmitoyltransferase long chain base subunit 2 [Source:HGNC Symbol;Acc:HGNC:11278]	2420.23	1046.67	2164.55	2823.59
ENST00000216487	79890	RIN3-201	protein_coding	ENSG00000100599	RIN3	Ras and Rab interactor 3 [Source:HGNC Symbol;Acc:HGNC:18751]	598.919	456.407	460.512	837.863
ENST00000216489	8846	ALKBH1-201	protein_coding	ENSG00000100601	ALKBH1	alkB homolog 1, histone H2A dioxygenase [Source:HGNC Symbol;Acc:HGNC:17911]	56.1965	34.6889	30.047	43.945
ENST00000216492	1113	CHGA-201	protein_coding	ENSG00000100604	CHGA	chromogranin A [Source:HGNC Symbol;Acc:HGNC:1929]	0	0	0	0
ENST00000216500	51635	DHRS7-201	protein_coding	ENSG00000100612	DHRS7	dehydrogenase/reductase 7 [Source:HGNC Symbol;Acc:HGNC:21524]	16.2564	15.7681	43.9217	42.6619
ENST00000216513	51804	SIX4-201	protein_coding	ENSG00000100625	SIX4	SIX homeobox 4 [Source:HGNC Symbol;Acc:HGNC:10890]	807.29	318.314	536.912	673.087
ENST00000216517	145508	CEP128-201	protein_coding	ENSG00000100629	CEP128	centrosomal protein 128 [Source:HGNC Symbol;Acc:HGNC:20359]	27.0692	29.3712	20.4954	59.7249
ENST00000216520	2079	ERH-201	processed_transcript	ENSG00000100632	ERH	ERH, mRNA splicing and mitosis factor [Source:HGNC Symbol;Acc:HGNC:3447]	3651.68	2473.82	2763.86	2838.69
ENST00000216540	6554	SLC10A1-201	protein_coding	ENSG00000100652	SLC10A1	solute carrier family 10 member 1 [Source:HGNC Symbol;Acc:HGNC:10905]	8.69766	6.52355	17.1019	8.00288
ENST00000216554	1983	EIF5-201	protein_coding	ENSG00000100664	EIF5	eukaryotic translation initiation factor 5 [Source:HGNC Symbol;Acc:HGNC:3299]	197.769	291.917	297.789	304.301
ENST00000216568	6547	SLC8A3-201	protein_coding	ENSG00000100678	SLC8A3	solute carrier family 8 member A3 [Source:HGNC Symbol;Acc:HGNC:11070]	0	0	0	0
ENST00000216602	79038	ZFYVE21-201	protein_coding	ENSG00000100711	ZFYVE21	zinc finger FYVE-type containing 21 [Source:HGNC Symbol;Acc:HGNC:20760]	33.7835	26.8401	41.2625	47.036
ENST00000216605	4522	MTHFD1-201	protein_coding	ENSG00000100714	MTHFD1	methylenetetrahydrofolate dehydrogenase, cyclohydrolase and formyltetrahydrofolate synthetase 1 [Source:HGNC Symbol;Acc:HGNC:7432]	4452.48	2621.91	3351.36	3802.83
ENST00000216629	623	BDKRB1-201	protein_coding	ENSG00000100739	BDKRB1	bradykinin receptor B1 [Source:HGNC Symbol;Acc:HGNC:1029]	14.2339	0	0	0
ENST00000216639	7443	VRK1-201	protein_coding	ENSG00000100749	VRK1	vaccinia related kinase 1 [Source:HGNC Symbol;Acc:HGNC:12718]	1016.38	700.366	637.899	1136.17
ENST00000216658	89932	PAPLN-201	nonsense_mediated_decay	ENSG00000100767	PAPLN	papilin, proteoglycan like sulfated glycoprotein [Source:HGNC Symbol;Acc:HGNC:19262]	4.57054	0	24.6786	0
ENST00000216714	328	APEX1-201	protein_coding	ENSG00000100823	APEX1	apurinic/apyrimidinic endodeoxyribonuclease 1 [Source:HGNC Symbol;Acc:HGNC:587]	213.117	69.278	110.119	501.989
ENST00000216727	8106	PABPN1-201	protein_coding	ENSG00000100836	PABPN1	poly(A) binding protein nuclear 1 [Source:HGNC Symbol;Acc:HGNC:8565]	2596.06	2864.55	2463.09	2442.85
ENST00000216733	10278	EFS-201	protein_coding	ENSG00000100842	EFS	embryonal Fyn-associated substrate [Source:HGNC Symbol;Acc:HGNC:16898]	8.68347	0	0	5.38673
ENST00000216743	394	ARHGAP5-201	retained_intron	ENSG00000100852	ARHGAP5	Rho GTPase activating protein 5 [Source:HGNC Symbol;Acc:HGNC:675]	418.338	423.98	474.06	354.084
ENST00000216756	51550	CINP-201	protein_coding	ENSG00000100865	CINP	cyclin dependent kinase 2 interacting protein [Source:HGNC Symbol;Acc:HGNC:23789]	1032.77	346.888	958.689	628.462
ENST00000216774	6729	SRP54-201	protein_coding	ENSG00000100883	SRP54	signal recognition particle 54 [Source:HGNC Symbol;Acc:HGNC:11301]	753.947	800.975	642.169	917.737
ENST00000216780	5106	PCK2-201	protein_coding	ENSG00000100889	PCK2	phosphoenolpyruvate carboxykinase 2, mitochondrial [Source:HGNC Symbol;Acc:HGNC:8725]	246.936	540.561	274.344	745.422
ENST00000216797	4792	NFKBIA-201	protein_coding	ENSG00000100906	NFKBIA	NFKB inhibitor alpha [Source:HGNC Symbol;Acc:HGNC:7797]	1784.15	2616.68	1930.46	2357.1
ENST00000216799	51016	EMC9-201	protein_coding	ENSG00000100908	EMC9	ER membrane protein complex subunit 9 [Source:HGNC Symbol;Acc:HGNC:20273]	296.531	157.338	362.394	196.751
ENST00000216802	5721	PSME2-201	protein_coding	ENSG00000100911	PSME2	proteasome activator subunit 2 [Source:HGNC Symbol;Acc:HGNC:9569]	0	0	38.0658	0
ENST00000216807	84312	BRMS1L-201	protein_coding	ENSG00000100916	BRMS1L	breast cancer metastasis-suppressor 1 like [Source:HGNC Symbol;Acc:HGNC:20512]	247.501	511.907	224.217	339.086
ENST00000216832	5411	PNN-201	protein_coding	ENSG00000100941	PNN	pinin, desmosome associated protein [Source:HGNC Symbol;Acc:HGNC:9162]	4785.95	2826.13	4231.35	2985.59
ENST00000216840	5875	RABGGTA-201	protein_coding	ENSG00000100949	RABGGTA	Rab geranylgeranyltransferase alpha subunit [Source:HGNC Symbol;Acc:HGNC:9795]	12.3039	0	10.1017	0
ENST00000216862	1591	CYP24A1-201	protein_coding	ENSG00000019186	CYP24A1	cytochrome P450 family 24 subfamily A member 1 [Source:HGNC Symbol;Acc:HGNC:2602]	59.7312	7.27747	11.1744	19.1046
ENST00000216877	5786	PTPRA-201	protein_coding	ENSG00000132670	PTPRA	protein tyrosine phosphatase, receptor type A [Source:HGNC Symbol;Acc:HGNC:9664]	84.2172	17.0546	106.441	66.2334
ENST00000216879	55968	NSFL1C-201	protein_coding	ENSG00000088833	NSFL1C	NSFL1 cofactor [Source:HGNC Symbol;Acc:HGNC:15912]	7.26224	4.03661	3.88256	4.8112
ENST00000216923	55734	ZFP64-201	protein_coding	ENSG00000020256	ZFP64	ZFP64 zinc finger protein [Source:HGNC Symbol;Acc:HGNC:15940]	126.503	0	0	9.53295
ENST00000216927	55423	SIRPG-201	protein_coding	ENSG00000089012	SIRPG	signal regulatory protein gamma [Source:HGNC Symbol;Acc:HGNC:15757]	0	2.53467	0	0
ENST00000216951	2937	GSS-201	protein_coding	ENSG00000100983	GSS	glutathione synthetase [Source:HGNC Symbol;Acc:HGNC:4624]	2426.08	2202.52	2324.62	2969.72
ENST00000216962	5834	PYGB-201	protein_coding	ENSG00000100994	PYGB	glycogen phosphorylase B [Source:HGNC Symbol;Acc:HGNC:9723]	6464.64	12422.6	7778.09	5135.75
ENST00000216968	10544	PROCR-201	protein_coding	ENSG00000101000	PROCR	protein C receptor [Source:HGNC Symbol;Acc:HGNC:9452]	2007.2	530.408	1512.18	1095
ENST00000217026	4605	MYBL2-201	protein_coding	ENSG00000101057	MYBL2	MYB proto-oncogene like 2 [Source:HGNC Symbol;Acc:HGNC:7548]	2094.44	4705.35	999.07	1040.11
ENST00000217043	140902	R3HDML-201	protein_coding	ENSG00000101074	R3HDML	R3H domain containing like [Source:HGNC Symbol;Acc:HGNC:16249]	0	1.43983	1.66755	0
ENST00000217073	80336	PABPC1L-201	protein_coding	ENSG00000101104	PABPC1L	poly(A) binding protein cytoplasmic 1 like [Source:HGNC Symbol;Acc:HGNC:15797]	17.7345	0	14.8912	0
ENST00000217074	80336	PABPC1L-202	protein_coding	ENSG00000101104	PABPC1L	poly(A) binding protein cytoplasmic 1 like [Source:HGNC Symbol;Acc:HGNC:15797]	275.39	184.564	452.327	323.426
ENST00000217075	80336	PABPC1L-203	protein_coding	ENSG00000101104	PABPC1L	poly(A) binding protein cytoplasmic 1 like [Source:HGNC Symbol;Acc:HGNC:15797]	5.0172	0	0	0
ENST00000217086	57167	SALL4-201	protein_coding	ENSG00000101115	SALL4	spalt like transcription factor 4 [Source:HGNC Symbol;Acc:HGNC:15924]	4.65934	12.1975	0	0
ENST00000217109	1477	CSTF1-201	protein_coding	ENSG00000101138	CSTF1	cleavage stimulation factor subunit 1 [Source:HGNC Symbol;Acc:HGNC:2483]	556.734	231.749	607.169	255.639
ENST00000217121	7165	TPD52L2-201	protein_coding	ENSG00000101150	TPD52L2	tumor protein D52 like 2 [Source:HGNC Symbol;Acc:HGNC:12007]	18.7623	9.86415	60.4517	13.3248
ENST00000217131	1522	CTSZ-201	protein_coding	ENSG00000101160	CTSZ	cathepsin Z [Source:HGNC Symbol;Acc:HGNC:2547]	5825.26	2744.22	5852.92	6174.84
ENST00000217133	81027	TUBB1-201	protein_coding	ENSG00000101162	TUBB1	tubulin beta 1 class VI [Source:HGNC Symbol;Acc:HGNC:16257]	6.15642	10.5352	17.503	10.0104
ENST00000217159	28231	SLCO4A1-201	protein_coding	ENSG00000101187	SLCO4A1	solute carrier organic anion transporter family member 4A1 [Source:HGNC Symbol;Acc:HGNC:10953]	25.5431	50.6539	9.33762	0
ENST00000217162	10732	TCFL5-201	protein_coding	ENSG00000101190	TCFL5	transcription factor like 5 [Source:HGNC Symbol;Acc:HGNC:11646]	165.947	168.559	159.469	162.769
ENST00000217169	79444	BIRC7-201	protein_coding	ENSG00000101197	BIRC7	baculoviral IAP repeat containing 7 [Source:HGNC Symbol;Acc:HGNC:13702]	0	0	0	0
ENST00000217173	22888	UBOX5-201	protein_coding	ENSG00000185019	UBOX5	U-box domain containing 5 [Source:HGNC Symbol;Acc:HGNC:17777]	226.703	208.047	193.024	374.544
ENST00000217182	1917	EEF1A2-201	protein_coding	ENSG00000101210	EEF1A2	eukaryotic translation elongation factor 1 alpha 2 [Source:HGNC Symbol;Acc:HGNC:3192]	623.582	36.1431	125.747	35.6769
ENST00000217185	5753	PTK6-201	protein_coding	ENSG00000101213	PTK6	protein tyrosine kinase 6 [Source:HGNC Symbol;Acc:HGNC:9617]	13.7431	101.609	80.0298	144.829
ENST00000217188	6725	SRMS-201	protein_coding	ENSG00000125508	SRMS	src-related kinase lacking C-terminal regulatory tyrosine and N-terminal myristylation sites [Source:HGNC Symbol;Acc:HGNC:11298]	3.91758	3.21825	2.11961	4.81634
ENST00000217195	54976	C20orf27-201	protein_coding	ENSG00000101220	C20orf27	chromosome 20 open reading frame 27 [Source:HGNC Symbol;Acc:HGNC:15873]	1240.05	1101.84	905.114	1080.59
ENST00000217233	57761	TRIB3-201	protein_coding	ENSG00000101255	TRIB3	tribbles pseudokinase 3 [Source:HGNC Symbol;Acc:HGNC:16228]	754.74	1422.67	914.818	1284.89
ENST00000217244	1457	CSNK2A1-201	protein_coding	ENSG00000101266	CSNK2A1	casein kinase 2 alpha 1 [Source:HGNC Symbol;Acc:HGNC:2457]	702.969	1147.14	239.029	1025.05
ENST00000217246	140733	MACROD2-201	protein_coding	ENSG00000172264	MACROD2	MACRO domain containing 2 [Source:HGNC Symbol;Acc:HGNC:16126]	0	0	0	0
ENST00000217254	113278	SLC52A3-201	protein_coding	ENSG00000101276	SLC52A3	solute carrier family 52 member 3 [Source:HGNC Symbol;Acc:HGNC:16187]	0	0	6.16363	37.2592
ENST00000217260	343637	RSPO4-201	protein_coding	ENSG00000101282	RSPO4	R-spondin 4 [Source:HGNC Symbol;Acc:HGNC:16175]	2.94322	4.31237	4.49663	3.24113
ENST00000217270	128674	PROKR2-201	protein_coding	ENSG00000101292	PROKR2	prokineticin receptor 2 [Source:HGNC Symbol;Acc:HGNC:15836]	0	0	0	0
ENST00000217289	55612	FERMT1-201	protein_coding	ENSG00000101311	FERMT1	fermitin family member 1 [Source:HGNC Symbol;Acc:HGNC:15889]	517.143	600.774	233.369	425.546
ENST00000217305	5173	PDYN-201	protein_coding	ENSG00000101327	PDYN	prodynorphin [Source:HGNC Symbol;Acc:HGNC:8820]	0	0	0	0
ENST00000217315	9777	TM9SF4-201	protein_coding	ENSG00000101337	TM9SF4	transmembrane 9 superfamily member 4 [Source:HGNC Symbol;Acc:HGNC:30797]	84.441	245.319	330.379	184.329
ENST00000217320	140711	TLDC2-201	protein_coding	ENSG00000101342	TLDC2	TBC/LysM-associated domain containing 2 [Source:HGNC Symbol;Acc:HGNC:16112]	0	0	5.17944	0
ENST00000217381	6640	SNTA1-201	protein_coding	ENSG00000101400	SNTA1	syntrophin alpha 1 [Source:HGNC Symbol;Acc:HGNC:11167]	521.275	149.009	306.871	419.356
ENST00000217386	5020	OXT-201	protein_coding	ENSG00000101405	OXT	oxytocin/neurophysin I prepropeptide [Source:HGNC Symbol;Acc:HGNC:8528]	0	0	0	0
ENST00000217398	11264	PXMP4-201	protein_coding	ENSG00000101417	PXMP4	peroxisomal membrane protein 4 [Source:HGNC Symbol;Acc:HGNC:15920]	82.6618	104.821	77.8493	97.5356
ENST00000217402	128866	CHMP4B-201	protein_coding	ENSG00000101421	CHMP4B	charged multivesicular body protein 4B [Source:HGNC Symbol;Acc:HGNC:16171]	3610.5	3143.09	3930.21	4646.59
ENST00000217407	3929	LBP-201	protein_coding	ENSG00000129988	LBP	lipopolysaccharide binding protein [Source:HGNC Symbol;Acc:HGNC:6517]	4.63209	0	5.49255	0
ENST00000217420	140679	SLC32A1-201	protein_coding	ENSG00000101438	SLC32A1	solute carrier family 32 member 1 [Source:HGNC Symbol;Acc:HGNC:11018]	0	0	0	0
ENST00000217423	1472	CST4-201	protein_coding	ENSG00000101441	CST4	cystatin S [Source:HGNC Symbol;Acc:HGNC:2476]	11737.4	1203.75	7263.38	8345.26
ENST00000217425	10406	WFDC2-201	protein_coding	ENSG00000101443	WFDC2	WAP four-disulfide core domain 2 [Source:HGNC Symbol;Acc:HGNC:15939]	0	0	6.37553	0
ENST00000217426	191	AHCY-201	protein_coding	ENSG00000101444	AHCY	adenosylhomocysteinase [Source:HGNC Symbol;Acc:HGNC:343]	4547.82	2817.29	3642.8	4593.59
ENST00000217428	10816	SPINT3-201	protein_coding	ENSG00000101446	SPINT3	serine peptidase inhibitor, Kunitz type 3 [Source:HGNC Symbol;Acc:HGNC:11248]	0	0	0	0
ENST00000217446	128869	PIGU-201	protein_coding	ENSG00000101464	PIGU	phosphatidylinositol glycan anchor biosynthesis class U [Source:HGNC Symbol;Acc:HGNC:15791]	645.255	382.862	581.608	862.086
ENST00000217455	10005	ACOT8-201	protein_coding	ENSG00000101473	ACOT8	acyl-CoA thioesterase 8 [Source:HGNC Symbol;Acc:HGNC:15919]	467.857	273.716	505.711	405.379
ENST00000217456	57136	APMAP-201	protein_coding	ENSG00000101474	APMAP	adipocyte plasma membrane associated protein [Source:HGNC Symbol;Acc:HGNC:13238]	1285.48	663.293	693.922	1450.44
ENST00000217515	9352	TXNL1-201	protein_coding	ENSG00000091164	TXNL1	thioredoxin like 1 [Source:HGNC Symbol;Acc:HGNC:12436]	53.2734	24.5906	58.1529	42.998
ENST00000217652	10627	MYL12A-201	protein_coding	ENSG00000101608	MYL12A	myosin light chain 12A [Source:HGNC Symbol;Acc:HGNC:16701]	970.777	427.525	790.885	1180.71
ENST00000217740	54941	RNF125-201	protein_coding	ENSG00000101695	RNF125	ring finger protein 125 [Source:HGNC Symbol;Acc:HGNC:21150]	184.882	61.1037	122.045	158.901
ENST00000217800	11201	POLI-201	protein_coding	ENSG00000101751	POLI	DNA polymerase iota [Source:HGNC Symbol;Acc:HGNC:9182]	55.3609	0	33.0171	88.3712
ENST00000217885	27035	NOX1-201	protein_coding	ENSG00000007952	NOX1	NADPH oxidase 1 [Source:HGNC Symbol;Acc:HGNC:7889]	0	0	0	0
ENST00000217890	414	ARSD-201	processed_transcript	ENSG00000006756	ARSD	arylsulfatase D [Source:HGNC Symbol;Acc:HGNC:717]	22.4531	17.6399	38.8251	44.1862
ENST00000217893	6880	TAF9-201	protein_coding	ENSG00000273841	TAF9	TATA-box binding protein associated factor 9 [Source:HGNC Symbol;Acc:HGNC:11542]	20.5886	98.3239	51.6543	139.465
ENST00000217901	3421	IDH3G-201	protein_coding	ENSG00000067829	IDH3G	isocitrate dehydrogenase 3 (NAD(+)) gamma [Source:HGNC Symbol;Acc:HGNC:5386]	266.309	500.236	582.829	520.848
ENST00000217909	203427	SLC25A43-201	protein_coding	ENSG00000077713	SLC25A43	solute carrier family 25 member 43 [Source:HGNC Symbol;Acc:HGNC:30557]	390.55	411.104	264.467	800.353
ENST00000217926	158983	H2BFWT-201	protein_coding	ENSG00000123569	H2BFWT	H2B histone family member W, testis specific [Source:HGNC Symbol;Acc:HGNC:27252]	0	1.03856	1.92977	0
ENST00000217939	25878	MXRA5-201	protein_coding	ENSG00000101825	MXRA5	matrix remodeling associated 5 [Source:HGNC Symbol;Acc:HGNC:7539]	11.4031	8.22884	19.797	9.5847
ENST00000217957	340547	VSIG1-201	protein_coding	ENSG00000101842	VSIG1	V-set and immunoglobulin domain containing 1 [Source:HGNC Symbol;Acc:HGNC:28675]	165.743	36.19	70.4031	42.7394
ENST00000217958	5716	PSMD10-201	protein_coding	ENSG00000101843	PSMD10	proteasome 26S subunit, non-ATPase 10 [Source:HGNC Symbol;Acc:HGNC:9555]	681.925	757.042	805.394	1116.39
ENST00000217961	412	STS-201	protein_coding	ENSG00000101846	STS	steroid sulfatase [Source:HGNC Symbol;Acc:HGNC:11425]	611.251	457.602	833.927	523.881
ENST00000217964	6907	TBL1X-201	protein_coding	ENSG00000101849	TBL1X	transducin beta like 1 X-linked [Source:HGNC Symbol;Acc:HGNC:11585]	380.088	169.631	205.837	443.053
ENST00000217971	10857	PGRMC1-201	protein_coding	ENSG00000101856	PGRMC1	progesterone receptor membrane component 1 [Source:HGNC Symbol;Acc:HGNC:16090]	1168.28	1782.66	1405.13	2780.07
ENST00000217999	158800	RHOXF1-201	protein_coding	ENSG00000101883	RHOXF1	Rhox homeobox family member 1 [Source:HGNC Symbol;Acc:HGNC:29993]	0	0	1.11829	0
ENST00000218004	55916	NXT2-201	protein_coding	ENSG00000101888	NXT2	nuclear transport factor 2 like export factor 2 [Source:HGNC Symbol;Acc:HGNC:18151]	0	0	0	0
ENST00000218006	2986	GUCY2F-201	protein_coding	ENSG00000101890	GUCY2F	guanylate cyclase 2F, retinal [Source:HGNC Symbol;Acc:HGNC:4691]	0	0	0	0
ENST00000218008	23439	ATP1B4-201	protein_coding	ENSG00000101892	ATP1B4	ATPase Na+/K+ transporting family member beta 4 [Source:HGNC Symbol;Acc:HGNC:808]	0	0	0	0
ENST00000218032	51311	TLR8-201	protein_coding	ENSG00000101916	TLR8	toll like receptor 8 [Source:HGNC Symbol;Acc:HGNC:15632]	9.18195	0	9.86096	6.8284
ENST00000218056	64743	WDR13-201	protein_coding	ENSG00000101940	WDR13	WD repeat domain 13 [Source:HGNC Symbol;Acc:HGNC:14352]	544.27	446.384	708.178	1202.13
ENST00000218068	9506	PAGE4-201	protein_coding	ENSG00000101951	PAGE4	PAGE family member 4 [Source:HGNC Symbol;Acc:HGNC:4108]	0	0	0	0
ENST00000218075	2742	GLRA2-201	protein_coding	ENSG00000101958	GLRA2	glycine receptor alpha 2 [Source:HGNC Symbol;Acc:HGNC:4327]	0	0	0	0
ENST00000218089	10735	STAG2-201	protein_coding	ENSG00000101972	STAG2	stromal antigen 2 [Source:HGNC Symbol;Acc:HGNC:11355]	0	160.792	109.736	48.4428
ENST00000218099	2158	F9-201	protein_coding	ENSG00000101981	F9	coagulation factor IX [Source:HGNC Symbol;Acc:HGNC:3551]	0	0	0	0
ENST00000218104	215	ABCD1-201	protein_coding	ENSG00000101986	ABCD1	ATP binding cassette subfamily D member 1 [Source:HGNC Symbol;Acc:HGNC:61]	213.926	563.212	441.126	983.802
ENST00000218147	63035	BCORL1-201	protein_coding	ENSG00000085185	BCORL1	BCL6 corepressor like 1 [Source:HGNC Symbol;Acc:HGNC:25657]	105.879	289.282	241.446	669.225
ENST00000218176	3750	KCND1-201	protein_coding	ENSG00000102057	KCND1	potassium voltage-gated channel subfamily D member 1 [Source:HGNC Symbol;Acc:HGNC:6237]	263.129	28.0811	100.923	70.1535
ENST00000218197	9016	SLC25A14-201	protein_coding	ENSG00000102078	SLC25A14	solute carrier family 25 member 14 [Source:HGNC Symbol;Acc:HGNC:10984]	0	0	11.017	0
ENST00000218200	2332	FMR1-201	protein_coding	ENSG00000102081	FMR1	fragile X mental retardation 1 [Source:HGNC Symbol;Acc:HGNC:3775]	0	0	0	217.48
ENST00000218224	10084	PQBP1-201	protein_coding	ENSG00000102103	PQBP1	polyglutamine binding protein 1 [Source:HGNC Symbol;Acc:HGNC:9330]	0	0	0	0
ENST00000218230	27344	PCSK1N-201	protein_coding	ENSG00000102109	PCSK1N	proprotein convertase subtilisin/kexin type 1 inhibitor [Source:HGNC Symbol;Acc:HGNC:17301]	161.248	3.52836	76.5739	525.308
ENST00000218249	282808	RAB40AL-201	protein_coding	ENSG00000102128	RAB40AL	RAB40A like [Source:HGNC Symbol;Acc:HGNC:25410]	5.30766	24.9391	10.6739	15.3729
ENST00000218316	9248	GPR50-201	protein_coding	ENSG00000102195	GPR50	G protein-coupled receptor 50 [Source:HGNC Symbol;Acc:HGNC:4506]	0	0	0	0
ENST00000218328	10075	HUWE1-201	processed_transcript	ENSG00000086758	HUWE1	HECT, UBA and WWE domain containing 1, E3 ubiquitin protein ligase [Source:HGNC Symbol;Acc:HGNC:30892]	0	0	0	0
ENST00000218340	6102	RP2-201	protein_coding	ENSG00000102218	RP2	RP2, ARL3 GTPase activating protein [Source:HGNC Symbol;Acc:HGNC:10274]	527.07	451.485	476.987	1475.87
ENST00000218348	8237	USP11-201	protein_coding	ENSG00000102226	USP11	ubiquitin specific peptidase 11 [Source:HGNC Symbol;Acc:HGNC:12609]	895.834	920.554	1062.41	2215.09
ENST00000218364	27336	HTATSF1-201	protein_coding	ENSG00000102241	HTATSF1	HIV-1 Tat specific factor 1 [Source:HGNC Symbol;Acc:HGNC:5276]	966.722	1860.36	1297.29	1975.38
ENST00000218388	7076	TIMP1-201	protein_coding	ENSG00000102265	TIMP1	TIMP metallopeptidase inhibitor 1 [Source:HGNC Symbol;Acc:HGNC:11820]	6516.71	2343.75	6074.47	8007.91
ENST00000218432	5303	PIN4-201	protein_coding	ENSG00000102309	PIN4	peptidylprolyl cis/trans isomerase, NIMA-interacting 4 [Source:HGNC Symbol;Acc:HGNC:8992]	0	0	0	0
ENST00000218436	347365	ITIH6-201	protein_coding	ENSG00000102313	ITIH6	inter-alpha-trypsin inhibitor heavy chain family member 6 [Source:HGNC Symbol;Acc:HGNC:28907]	0	0	5.42903	0
ENST00000218439	10916	MAGED2-201	protein_coding	ENSG00000102316	MAGED2	MAGE family member D2 [Source:HGNC Symbol;Acc:HGNC:16353]	0	0	0	14.1224
ENST00000218516	2717	GLA-201	protein_coding	ENSG00000102393	GLA	galactosidase alpha [Source:HGNC Symbol;Acc:HGNC:4296]	326.787	608.713	456.204	551.812
ENST00000218548	479	ATP12A-201	protein_coding	ENSG00000075673	ATP12A	ATPase H+/K+ transporting non-gastric alpha2 subunit [Source:HGNC Symbol;Acc:HGNC:13816]	0	0	0	0
ENST00000218652	54602	NDFIP2-201	protein_coding	ENSG00000102471	NDFIP2	Nedd4 family interacting protein 2 [Source:HGNC Symbol;Acc:HGNC:18537]	270.347	173.016	126.427	176.944
ENST00000218721	2862	MLNR-201	protein_coding	ENSG00000102539	MLNR	motilin receptor [Source:HGNC Symbol;Acc:HGNC:4495]	0	0	0	1.84272
ENST00000218758	54	ACP5-201	protein_coding	ENSG00000102575	ACP5	acid phosphatase 5, tartrate resistant [Source:HGNC Symbol;Acc:HGNC:124]	0	0	4.80592	0
ENST00000218789	8874	ARHGEF7-201	protein_coding	ENSG00000102606	ARHGEF7	Rho guanine nucleotide exchange factor 7 [Source:HGNC Symbol;Acc:HGNC:15607]	0	0	0	0
ENST00000218867	6445	SGCG-201	protein_coding	ENSG00000102683	SGCG	sarcoglycan gamma [Source:HGNC Symbol;Acc:HGNC:10809]	4.9501	0	11.9822	0
ENST00000218981	79758	DHRS12-201	protein_coding	ENSG00000102796	DHRS12	dehydrogenase/reductase 12 [Source:HGNC Symbol;Acc:HGNC:25832]	12.7301	8.52477	27.1219	22.8682
ENST00000219022	10562	OLFM4-201	protein_coding	ENSG00000102837	OLFM4	olfactomedin 4 [Source:HGNC Symbol;Acc:HGNC:17190]	0	0	0	0
ENST00000219054	123876	ACSM2A-201	protein_coding	ENSG00000183747	ACSM2A	acyl-CoA synthetase medium chain family member 2A [Source:HGNC Symbol;Acc:HGNC:32017]	0	0	0	0
ENST00000219066	4913	NTHL1-201	protein_coding	ENSG00000065057	NTHL1	nth like DNA glycosylase 1 [Source:HGNC Symbol;Acc:HGNC:8028]	479.073	208.422	385.082	400.471
ENST00000219069	10127	ZNF263-201	protein_coding	ENSG00000006194	ZNF263	zinc finger protein 263 [Source:HGNC Symbol;Acc:HGNC:13056]	279.954	241.855	249.574	237.228
ENST00000219070	4313	MMP2-201	protein_coding	ENSG00000087245	MMP2	matrix metallopeptidase 2 [Source:HGNC Symbol;Acc:HGNC:7166]	0	0	0	0
ENST00000219084	80205	CHD9-201	retained_intron	ENSG00000177200	CHD9	chromodomain helicase DNA binding protein 9 [Source:HGNC Symbol;Acc:HGNC:25701]	121.642	165.925	0	71.0178
ENST00000219091	7755	ZNF205-201	protein_coding	ENSG00000122386	ZNF205	zinc finger protein 205 [Source:HGNC Symbol;Acc:HGNC:12996]	128.224	288.187	294.172	308.381
ENST00000219097	23594	ORC6-201	protein_coding	ENSG00000091651	ORC6	origin recognition complex subunit 6 [Source:HGNC Symbol;Acc:HGNC:17151]	363.111	253.376	58.4048	110.863
ENST00000219139	80262	C16orf70-201	protein_coding	ENSG00000125149	C16orf70	chromosome 16 open reading frame 70 [Source:HGNC Symbol;Acc:HGNC:29564]	309.411	382.276	205.058	296.253
ENST00000219150	11151	CORO1A-201	protein_coding	ENSG00000102879	CORO1A	coronin 1A [Source:HGNC Symbol;Acc:HGNC:2252]	5.92833	24.3709	9.35068	25.1945
ENST00000219162	84560	MT4-201	protein_coding	ENSG00000102891	MT4	metallothionein 4 [Source:HGNC Symbol;Acc:HGNC:18705]	1.00372	0	0	0
ENST00000219168	57149	LYRM1-201	protein_coding	ENSG00000102897	LYRM1	LYR motif containing 1 [Source:HGNC Symbol;Acc:HGNC:25074]	464.244	116.123	338.135	209.181
ENST00000219169	10204	NUTF2-201	protein_coding	ENSG00000102898	NUTF2	nuclear transport factor 2 [Source:HGNC Symbol;Acc:HGNC:13722]	538.422	293.265	417.756	161.446
ENST00000219197	869	CBLN1-201	protein_coding	ENSG00000102924	CBLN1	cerebellin 1 precursor [Source:HGNC Symbol;Acc:HGNC:1543]	0	0	0	0
ENST00000219204	23568	ARL2BP-201	protein_coding	ENSG00000102931	ARL2BP	ADP ribosylation factor like GTPase 2 binding protein [Source:HGNC Symbol;Acc:HGNC:17146]	288.955	312.083	324.551	391.757
ENST00000219207	51090	PLLP-201	protein_coding	ENSG00000102934	PLLP	plasmolipin [Source:HGNC Symbol;Acc:HGNC:18553]	117.133	175.649	104.002	57.2589
ENST00000219235	6367	CCL22-201	protein_coding	ENSG00000102962	CCL22	C-C motif chemokine ligand 22 [Source:HGNC Symbol;Acc:HGNC:10621]	11.9349	10.3725	26.9877	17.6703
ENST00000219240	1723	DHODH-201	protein_coding	ENSG00000102967	DHODH	dihydroorotate dehydrogenase (quinone) [Source:HGNC Symbol;Acc:HGNC:2867]	134.397	165.215	85.816	165.348
ENST00000219244	6361	CCL17-201	protein_coding	ENSG00000102970	CCL17	C-C motif chemokine ligand 17 [Source:HGNC Symbol;Acc:HGNC:10615]	0	0	0	0
ENST00000219251	65057	ACD-201	protein_coding	ENSG00000102977	ACD	ACD, shelterin complex subunit and telomerase recruitment factor [Source:HGNC Symbol;Acc:HGNC:25070]	0	0	0	0
ENST00000219252	5432	POLR2C-201	protein_coding	ENSG00000102978	POLR2C	RNA polymerase II subunit C [Source:HGNC Symbol;Acc:HGNC:9189]	901.527	1295.98	754.942	964.663
ENST00000219255	50855	PARD6A-201	protein_coding	ENSG00000102981	PARD6A	par-6 family cell polarity regulator alpha [Source:HGNC Symbol;Acc:HGNC:15943]	44.7647	10.3537	0	61.1833
ENST00000219271	4324	MMP15-201	protein_coding	ENSG00000102996	MMP15	matrix metallopeptidase 15 [Source:HGNC Symbol;Acc:HGNC:7161]	536.882	86.2306	324.486	488.942
ENST00000219281	79650	USB1-201	protein_coding	ENSG00000103005	USB1	U6 snRNA biogenesis phosphodiesterase 1 [Source:HGNC Symbol;Acc:HGNC:25792]	2448.16	2190.74	2271.11	2622.58
ENST00000219299	29070	CCDC113-201	protein_coding	ENSG00000103021	CCDC113	coiled-coil domain containing 113 [Source:HGNC Symbol;Acc:HGNC:25002]	12.4181	20.3468	23.2278	57.0851
ENST00000219301	221191	PRSS54-201	protein_coding	ENSG00000103023	PRSS54	serine protease 54 [Source:HGNC Symbol;Acc:HGNC:26336]	0	0	0	0
ENST00000219302	4832	NME3-201	protein_coding	ENSG00000103024	NME3	NME/NM23 nucleoside diphosphate kinase 3 [Source:HGNC Symbol;Acc:HGNC:7851]	154.1	75.9143	45.0347	59.1466
ENST00000219313	5713	PSMD7-201	protein_coding	ENSG00000103035	PSMD7	proteasome 26S subunit, non-ATPase 7 [Source:HGNC Symbol;Acc:HGNC:9565]	1308.38	1090.34	1100.07	1231.79
ENST00000219315	79918	SETD6-201	protein_coding	ENSG00000103037	SETD6	SET domain containing 6 [Source:HGNC Symbol;Acc:HGNC:26116]	0	0	0	0
ENST00000219320	55238	SLC38A7-201	protein_coding	ENSG00000103042	SLC38A7	solute carrier family 38 member 7 [Source:HGNC Symbol;Acc:HGNC:25582]	223.065	380.054	145.518	329.164
ENST00000219322	3038	HAS3-201	protein_coding	ENSG00000103044	HAS3	hyaluronan synthase 3 [Source:HGNC Symbol;Acc:HGNC:4820]	111.337	124.149	94.4744	100.387
ENST00000219334	55512	SMPD3-201	protein_coding	ENSG00000103056	SMPD3	sphingomyelin phosphodiesterase 3 [Source:HGNC Symbol;Acc:HGNC:14240]	82.4316	15.5583	45.301	0
ENST00000219343	9057	SLC7A6-201	protein_coding	ENSG00000103064	SLC7A6	solute carrier family 7 member 6 [Source:HGNC Symbol;Acc:HGNC:11064]	81.1136	307.276	131.125	144.856
ENST00000219345	23659	PLA2G15-201	protein_coding	ENSG00000103066	PLA2G15	phospholipase A2 group XV [Source:HGNC Symbol;Acc:HGNC:17163]	518.522	244.314	443.5	832.472
ENST00000219368	79152	FA2H-201	protein_coding	ENSG00000103089	FA2H	fatty acid 2-hydroxylase [Source:HGNC Symbol;Acc:HGNC:21197]	11.1439	7.87986	16.0781	29.4179
ENST00000219400	56942	CMC2-201	protein_coding	ENSG00000103121	CMC2	C-X9-C motif containing 2 [Source:HGNC Symbol;Acc:HGNC:24447]	32.6576	72.2734	69.8153	38.42
ENST00000219406	64714	PDIA2-201	protein_coding	ENSG00000185615	PDIA2	protein disulfide isomerase family A member 2 [Source:HGNC Symbol;Acc:HGNC:14180]	0	0	0	0
ENST00000219409	398	ARHGDIG-201	protein_coding	ENSG00000242173	ARHGDIG	Rho GDP dissociation inhibitor gamma [Source:HGNC Symbol;Acc:HGNC:680]	0	0	0	0
ENST00000219431	4350	MPG-201	protein_coding	ENSG00000103152	MPG	N-methylpurine DNA glycosylase [Source:HGNC Symbol;Acc:HGNC:7211]	146.574	264.348	213.625	193.127
ENST00000219439	83693	HSDL1-201	protein_coding	ENSG00000103160	HSDL1	hydroxysteroid dehydrogenase like 1 [Source:HGNC Symbol;Acc:HGNC:16475]	727.328	344.774	446.68	564.221
ENST00000219454	58189	WFDC1-201	protein_coding	ENSG00000103175	WFDC1	WAP four-disulfide core domain 1 [Source:HGNC Symbol;Acc:HGNC:15466]	0	0	0	0
ENST00000219473	9100	USP10-201	protein_coding	ENSG00000103194	USP10	ubiquitin specific peptidase 10 [Source:HGNC Symbol;Acc:HGNC:12608]	121.789	365.147	8.13825	464.398
ENST00000219476	7249	TSC2-201	protein_coding	ENSG00000103197	TSC2	TSC complex subunit 2 [Source:HGNC Symbol;Acc:HGNC:12363]	65.2015	105.144	71.7533	65.1395
ENST00000219478	26048	ZNF500-201	protein_coding	ENSG00000103199	ZNF500	zinc finger protein 500 [Source:HGNC Symbol;Acc:HGNC:23716]	69.4028	76.3872	155.973	44.8959
ENST00000219479	4833	NME4-201	protein_coding	ENSG00000103202	NME4	NME/NM23 nucleoside diphosphate kinase 4 [Source:HGNC Symbol;Acc:HGNC:7852]	1378.76	419.073	946.863	923.879
ENST00000219481	26063	DECR2-201	protein_coding	ENSG00000242612	DECR2	2,4-dienoyl-CoA reductase 2 [Source:HGNC Symbol;Acc:HGNC:2754]	0	0	0	0
ENST00000219535	65990	FAM173A-201	protein_coding	ENSG00000103254	FAM173A	family with sequence similarity 173 member A [Source:HGNC Symbol;Acc:HGNC:14152]	163.597	125.302	216.5	198.23
ENST00000219542	79006	METRN-201	protein_coding	ENSG00000103260	METRN	meteorin, glial cell differentiation regulator [Source:HGNC Symbol;Acc:HGNC:14151]	144.959	148.653	341.514	181.2
ENST00000219548	10273	STUB1-201	protein_coding	ENSG00000103266	STUB1	STIP1 homology and U-box containing protein 1 [Source:HGNC Symbol;Acc:HGNC:11427]	162.953	166.766	330.6	217.458
ENST00000219551	9028	RHBDL1-201	protein_coding	ENSG00000103269	RHBDL1	rhomboid like 1 [Source:HGNC Symbol;Acc:HGNC:10007]	73.8383	18.6396	34.2599	40.9845
ENST00000219596	4210	MEFV-201	protein_coding	ENSG00000103313	MEFV	MEFV, pyrin innate immunity regulator [Source:HGNC Symbol;Acc:HGNC:6998]	0	0	0	0
ENST00000219599	1428	CRYM-201	protein_coding	ENSG00000103316	CRYM	crystallin mu [Source:HGNC Symbol;Acc:HGNC:2418]	2.02657	0	3.13723	0
ENST00000219611	6650	CAPN15-201	protein_coding	ENSG00000103326	CAPN15	calpain 15 [Source:HGNC Symbol;Acc:HGNC:11182]	1179.66	1343.74	1069.84	1334.31
ENST00000219660	343	AQP8-201	protein_coding	ENSG00000103375	AQP8	aquaporin 8 [Source:HGNC Symbol;Acc:HGNC:642]	0	0	0	0
ENST00000219689	57478	USP31-201	protein_coding	ENSG00000103404	USP31	ubiquitin specific peptidase 31 [Source:HGNC Symbol;Acc:HGNC:20060]	595.661	393.608	359.113	499.521
ENST00000219700	3163	HMOX2-201	protein_coding	ENSG00000103415	HMOX2	heme oxygenase 2 [Source:HGNC Symbol;Acc:HGNC:5014]	259.717	0	0	103.686
ENST00000219746	27324	TOX3-201	protein_coding	ENSG00000103460	TOX3	TOX high mobility group box family member 3 [Source:HGNC Symbol;Acc:HGNC:11972]	8.68246	6.61924	0	0
ENST00000219771	23475	QPRT-201	processed_transcript	ENSG00000103485	QPRT	quinolinate phosphoribosyltransferase [Source:HGNC Symbol;Acc:HGNC:9755]	0	0	0	0
ENST00000219771	105369247	QPRT-201	processed_transcript	ENSG00000103485	QPRT	quinolinate phosphoribosyltransferase [Source:HGNC Symbol;Acc:HGNC:9755]	0	0	0	0
ENST00000219782	4150	MAZ-201	protein_coding	ENSG00000103495	MAZ	MYC associated zinc finger protein [Source:HGNC Symbol;Acc:HGNC:6914]	1275.29	402.273	288.766	852.136
ENST00000219789	10423	CDIPT-201	protein_coding	ENSG00000103502	CDIPT	CDP-diacylglycerol--inositol 3-phosphatidyltransferase [Source:HGNC Symbol;Acc:HGNC:1769]	15.9081	2.27777	0	0
ENST00000219794	10295	BCKDK-201	protein_coding	ENSG00000103507	BCKDK	branched chain ketoacid dehydrogenase kinase [Source:HGNC Symbol;Acc:HGNC:16902]	121.588	62.332	89.3137	68.0866
ENST00000219797	84148	KAT8-201	protein_coding	ENSG00000103510	KAT8	lysine acetyltransferase 8 [Source:HGNC Symbol;Acc:HGNC:17933]	439.06	163.279	233.436	317.502
ENST00000219821	79838	TMC5-201	protein_coding	ENSG00000103534	TMC5	transmembrane channel like 5 [Source:HGNC Symbol;Acc:HGNC:22999]	41.258	0	21.2793	24.6085
ENST00000219833	6530	SLC6A2-201	protein_coding	ENSG00000103546	SLC6A2	solute carrier family 6 member 2 [Source:HGNC Symbol;Acc:HGNC:11048]	0	0	0	0
ENST00000219837	400506	KNOP1-201	protein_coding	ENSG00000103550	KNOP1	lysine rich nucleolar protein 1 [Source:HGNC Symbol;Acc:HGNC:34404]	435.226	458.519	736.072	591.959
ENST00000219905	23269	MGA-201	protein_coding	ENSG00000174197	MGA	MGA, MAX dimerization protein [Source:HGNC Symbol;Acc:HGNC:14010]	216.86	0	323.13	268.716
ENST00000219919	366	AQP9-201	protein_coding	ENSG00000103569	AQP9	aquaporin 9 [Source:HGNC Symbol;Acc:HGNC:643]	0	6.52903	0	0
ENST00000220003	1445	CSK-201	protein_coding	ENSG00000103653	CSK	C-terminal Src kinase [Source:HGNC Symbol;Acc:HGNC:2444]	980.803	913.218	907.677	1291.81
ENST00000220058	123263	MTFMT-201	protein_coding	ENSG00000103707	MTFMT	mitochondrial methionyl-tRNA formyltransferase [Source:HGNC Symbol;Acc:HGNC:29666]	83.9175	89.2117	289.62	85.6013
ENST00000220062	51285	RASL12-201	protein_coding	ENSG00000103710	RASL12	RAS like family 12 [Source:HGNC Symbol;Acc:HGNC:30289]	0	0	0	0
ENST00000220166	1512	CTSH-201	protein_coding	ENSG00000103811	CTSH	cathepsin H [Source:HGNC Symbol;Acc:HGNC:2535]	0	6.23513	34.4184	14.4946
ENST00000220244	57214	CEMIP-201	protein_coding	ENSG00000103888	CEMIP	cell migration inducing hyaluronan binding protein [Source:HGNC Symbol;Acc:HGNC:29213]	796.9	584.639	114.504	520.444
ENST00000220325	30844	EHD4-201	protein_coding	ENSG00000103966	EHD4	EH domain containing 4 [Source:HGNC Symbol;Acc:HGNC:3245]	1500.2	1962.57	1183.83	1385.14
ENST00000220420	9333	TGM5-201	protein_coding	ENSG00000104055	TGM5	transglutaminase 5 [Source:HGNC Symbol;Acc:HGNC:11781]	0	15.3173	0	0
ENST00000220429	2553	GABPB1-201	protein_coding	ENSG00000104064	GABPB1	GA binding protein transcription factor beta subunit 1 [Source:HGNC Symbol;Acc:HGNC:4074]	414.777	521.035	227.312	356.13
ENST00000220478	29106	SCG3-201	protein_coding	ENSG00000104112	SCG3	secretogranin III [Source:HGNC Symbol;Acc:HGNC:13707]	8.69006	11.8005	17.1301	0
ENST00000220496	55192	DNAJC17-201	protein_coding	ENSG00000104129	DNAJC17	DnaJ heat shock protein family (Hsp40) member C17 [Source:HGNC Symbol;Acc:HGNC:25556]	138.431	103.572	124.58	72.0213
ENST00000220507	171177	RHOV-201	protein_coding	ENSG00000104140	RHOV	ras homolog family member V [Source:HGNC Symbol;Acc:HGNC:18313]	51.6747	37.0996	26.5799	28.3031
ENST00000220509	57617	VPS18-201	protein_coding	ENSG00000104142	VPS18	VPS18, CORVET/HOPS core subunit [Source:HGNC Symbol;Acc:HGNC:15972]	527.641	648.852	593.46	1204.3
ENST00000220514	11339	OIP5-201	protein_coding	ENSG00000104147	OIP5	Opa interacting protein 5 [Source:HGNC Symbol;Acc:HGNC:20300]	222.531	221.977	133.786	156.448
ENST00000220531	26258	BLOC1S6-201	protein_coding	ENSG00000104164	BLOC1S6	biogenesis of lysosomal organelles complex 1 subunit 6 [Source:HGNC Symbol;Acc:HGNC:8549]	428.417	358.161	246.001	214.277
ENST00000220562	2137	EXTL3-201	protein_coding	ENSG00000012232	EXTL3	exostosin like glycosyltransferase 3 [Source:HGNC Symbol;Acc:HGNC:3518]	1078.38	841.036	811.499	1848.06
ENST00000220584	2222	FDFT1-201	protein_coding	ENSG00000079459	FDFT1	farnesyl-diphosphate farnesyltransferase 1 [Source:HGNC Symbol;Acc:HGNC:3629]	266.467	93.2412	324.154	276.033
ENST00000220592	27161	AGO2-201	protein_coding	ENSG00000123908	AGO2	argonaute 2, RISC catalytic component [Source:HGNC Symbol;Acc:HGNC:3263]	561.869	992.121	491.542	1032.95
ENST00000220597	55824	PAG1-201	protein_coding	ENSG00000076641	PAG1	phosphoprotein membrane anchor with glycosphingolipid microdomains 1 [Source:HGNC Symbol;Acc:HGNC:30043]	818.205	1078.63	942.044	470.343
ENST00000220616	7038	TG-201	protein_coding	ENSG00000042832	TG	thyroglobulin [Source:HGNC Symbol;Acc:HGNC:11764]	0	0	0	0
ENST00000220659	55290	BRF2-201	protein_coding	ENSG00000104221	BRF2	BRF2, RNA polymerase III transcription initiation factor subunit [Source:HGNC Symbol;Acc:HGNC:17298]	83.7439	87.2705	53.8024	109.925
ENST00000220669	79752	ZFAND1-201	protein_coding	ENSG00000104231	ZFAND1	zinc finger AN1-type containing 1 [Source:HGNC Symbol;Acc:HGNC:25858]	681.253	833.915	332.204	460.895
ENST00000220676	6101	RP1-201	protein_coding	ENSG00000104237	RP1	RP1, axonemal microtubule associated [Source:HGNC Symbol;Acc:HGNC:10263]	0	0	0	0
ENST00000220751	8767	RIPK2-201	protein_coding	ENSG00000104312	RIPK2	receptor interacting serine/threonine kinase 2 [Source:HGNC Symbol;Acc:HGNC:10020]	288.005	133.853	139.539	216.997
ENST00000220763	10404	CPQ-201	protein_coding	ENSG00000104324	CPQ	carboxypeptidase Q [Source:HGNC Symbol;Acc:HGNC:16910]	45.2834	19.5645	88.2234	49.9262
ENST00000220764	1666	DECR1-201	protein_coding	ENSG00000104325	DECR1	2,4-dienoyl-CoA reductase 1 [Source:HGNC Symbol;Acc:HGNC:2753]	509.878	309.622	280.111	357.538
ENST00000220772	6422	SFRP1-201	protein_coding	ENSG00000104332	SFRP1	secreted frizzled related protein 1 [Source:HGNC Symbol;Acc:HGNC:10776]	0	0	0	0
ENST00000220809	5327	PLAT-201	protein_coding	ENSG00000104368	PLAT	plasminogen activator, tissue type [Source:HGNC Symbol;Acc:HGNC:9051]	3991.78	286.652	1185.15	9394.36
ENST00000220812	27121	DKK4-201	protein_coding	ENSG00000104371	DKK4	dickkopf WNT signaling pathway inhibitor 4 [Source:HGNC Symbol;Acc:HGNC:2894]	0	0	1.14793	0
ENST00000220822	54332	GDAP1-201	protein_coding	ENSG00000104381	GDAP1	ganglioside induced differentiation associated protein 1 [Source:HGNC Symbol;Acc:HGNC:15968]	95.5201	125.488	44.9186	76.2288
ENST00000220847	51105	PHF20L1-201	protein_coding	ENSG00000129292	PHF20L1	PHD finger protein 20 like 1 [Source:HGNC Symbol;Acc:HGNC:24280]	523.78	756.694	490.856	828.599
ENST00000220849	3646	EIF3E-201	protein_coding	ENSG00000104408	EIF3E	eukaryotic translation initiation factor 3 subunit E [Source:HGNC Symbol;Acc:HGNC:3277]	2690.97	1452.97	757.141	2272.02
ENST00000220853	9694	EMC2-201	protein_coding	ENSG00000104412	EMC2	ER membrane protein complex subunit 2 [Source:HGNC Symbol;Acc:HGNC:28963]	998.313	650.773	655.647	917.195
ENST00000220856	8840	WISP1-201	protein_coding	ENSG00000104415	WISP1	WNT1 inducible signaling pathway protein 1 [Source:HGNC Symbol;Acc:HGNC:12769]	0	0	0	0
ENST00000220876	11075	STMN2-201	protein_coding	ENSG00000104435	STMN2	stathmin 2 [Source:HGNC Symbol;Acc:HGNC:10577]	0	0	0	0
ENST00000220888	7227	TRPS1-201	protein_coding	ENSG00000104447	TRPS1	transcriptional repressor GATA binding 1 [Source:HGNC Symbol;Acc:HGNC:12340]	7.04733	98.2608	0	74.8123
ENST00000220913	54108	CHRAC1-201	protein_coding	ENSG00000104472	CHRAC1	chromatin accessibility complex 1 [Source:HGNC Symbol;Acc:HGNC:13544]	776.333	914.899	563.323	841.583
ENST00000220931	83988	NCALD-201	protein_coding	ENSG00000104490	NCALD	neurocalcin delta [Source:HGNC Symbol;Acc:HGNC:7655]	0	0	0	0
ENST00000220940	2765	GML-201	protein_coding	ENSG00000104499	GML	glycosylphosphatidylinositol anchored molecule like [Source:HGNC Symbol;Acc:HGNC:4375]	0	0	0	0
ENST00000220959	51366	UBR5-201	protein_coding	ENSG00000104517	UBR5	ubiquitin protein ligase E3 component n-recognin 5 [Source:HGNC Symbol;Acc:HGNC:16806]	688.973	1784.85	917.65	1670.56
ENST00000220966	65263	PYCR3-201	protein_coding	ENSG00000104524	PYCR3	pyrroline-5-carboxylate reductase 3 [Source:HGNC Symbol;Acc:HGNC:25846]	49.1256	102.784	178.058	84.9361
ENST00000221086	66036	MTMR9-201	protein_coding	ENSG00000104643	MTMR9	myotubularin related protein 9 [Source:HGNC Symbol;Acc:HGNC:14596]	228.644	134.497	349.65	221.801
ENST00000221114	10671	DCTN6-201	protein_coding	ENSG00000104671	DCTN6	dynactin subunit 6 [Source:HGNC Symbol;Acc:HGNC:16964]	49.7064	11.1525	38.8639	37.0809
ENST00000221130	2936	GSR-201	protein_coding	ENSG00000104687	GSR	glutathione-disulfide reductase [Source:HGNC Symbol;Acc:HGNC:4623]	1363.27	677.153	1298.05	598.524
ENST00000221132	8797	TNFRSF10A-201	protein_coding	ENSG00000104689	TNFRSF10A	TNF receptor superfamily member 10a [Source:HGNC Symbol;Acc:HGNC:11904]	861.72	1344.36	961.762	1698.04
ENST00000221138	5516	PPP2CB-201	protein_coding	ENSG00000104695	PPP2CB	protein phosphatase 2 catalytic subunit beta [Source:HGNC Symbol;Acc:HGNC:9300]	1939.21	1535.32	1364.45	2607.68
ENST00000221166	4741	NEFM-201	protein_coding	ENSG00000104722	NEFM	neurofilament medium [Source:HGNC Symbol;Acc:HGNC:7734]	0	0	0	0
ENST00000221200	54793	KCTD9-201	protein_coding	ENSG00000104756	KCTD9	potassium channel tetramerization domain containing 9 [Source:HGNC Symbol;Acc:HGNC:22401]	1223.92	1205.34	1044.97	1509.33
ENST00000221222	9454	HOMER3-201	protein_coding	ENSG00000051128	HOMER3	homer scaffolding protein 3 [Source:HGNC Symbol;Acc:HGNC:17514]	139.472	0	486.338	304.347
ENST00000221232	4849	CNOT3-201	protein_coding	ENSG00000088038	CNOT3	CCR4-NOT transcription complex subunit 3 [Source:HGNC Symbol;Acc:HGNC:7879]	761.388	1428.27	812.851	1462.65
ENST00000221233	56915	EXOSC5-201	protein_coding	ENSG00000077348	EXOSC5	exosome component 5 [Source:HGNC Symbol;Acc:HGNC:24662]	380.392	355.054	269.253	303.951
ENST00000221249	10908	PNPLA6-201	protein_coding	ENSG00000032444	PNPLA6	patatin like phospholipase domain containing 6 [Source:HGNC Symbol;Acc:HGNC:16268]	1693.57	1218.25	2443.12	2292.43
ENST00000221264	5329	PLAUR-201	protein_coding	ENSG00000011422	PLAUR	plasminogen activator, urokinase receptor [Source:HGNC Symbol;Acc:HGNC:9053]	0	8.188	7.05344	0
ENST00000221265	54623	PAF1-201	protein_coding	ENSG00000006712	PAF1	PAF1 homolog, Paf1/RNA polymerase II complex component [Source:HGNC Symbol;Acc:HGNC:25459]	1690.51	1975.23	2150.91	2598.51
ENST00000221283	6813	STXBP2-201	protein_coding	ENSG00000076944	STXBP2	syntaxin binding protein 2 [Source:HGNC Symbol;Acc:HGNC:11445]	901.534	704.59	1119.14	2844.82
ENST00000221307	4051	CYP4F3-201	protein_coding	ENSG00000186529	CYP4F3	cytochrome P450 family 4 subfamily F member 3 [Source:HGNC Symbol;Acc:HGNC:2646]	7.12717	5.20517	13.4798	8.0212
ENST00000221315	9668	ZNF432-201	protein_coding	ENSG00000256087	ZNF432	zinc finger protein 432 [Source:HGNC Symbol;Acc:HGNC:20810]	25.7804	91.2932	52.409	139.523
ENST00000221327	7733	ZNF180-201	protein_coding	ENSG00000167384	ZNF180	zinc finger protein 180 [Source:HGNC Symbol;Acc:HGNC:12970]	0	0	0	0
ENST00000221355	163131	ZNF780B-201	protein_coding	ENSG00000128000	ZNF780B	zinc finger protein 780B [Source:HGNC Symbol;Acc:HGNC:33109]	62.7611	137.915	66.8503	36.7561
ENST00000221363	4125	MAN2B1-201	protein_coding	ENSG00000104774	MAN2B1	mannosidase alpha class 2B member 1 [Source:HGNC Symbol;Acc:HGNC:6826]	0	0	0	0
ENST00000221399	7288	TULP2-201	protein_coding	ENSG00000104804	TULP2	tubby like protein 2 [Source:HGNC Symbol;Acc:HGNC:12424]	0	3.81344	2.68657	0
ENST00000221403	27294	DHDH-201	protein_coding	ENSG00000104808	DHDH	dihydrodiol dehydrogenase [Source:HGNC Symbol;Acc:HGNC:17887]	11.0263	0	0	2.62449
ENST00000221413	10856	RUVBL2-201	nonsense_mediated_decay	ENSG00000183207	RUVBL2	RuvB like AAA ATPase 2 [Source:HGNC Symbol;Acc:HGNC:10475]	3294.3	3245.45	3224.16	3303.08
ENST00000221418	1891	ECH1-201	protein_coding	ENSG00000104823	ECH1	enoyl-CoA hydratase 1 [Source:HGNC Symbol;Acc:HGNC:3149]	1367.04	992.894	1297.67	1092.12
ENST00000221419	3191	HNRNPL-201	protein_coding	ENSG00000104824	HNRNPL	heterogeneous nuclear ribonucleoprotein L [Source:HGNC Symbol;Acc:HGNC:5045]	2708.95	3002.6	2674.12	3588.03
ENST00000221421	3972	LHB-201	protein_coding	ENSG00000104826	LHB	luteinizing hormone beta polypeptide [Source:HGNC Symbol;Acc:HGNC:6584]	2.35679	17.4427	0	4.17529
ENST00000221431	54938	SARS2-201	protein_coding	ENSG00000104835	SARS2	seryl-tRNA synthetase 2, mitochondrial [Source:HGNC Symbol;Acc:HGNC:17697]	17.5566	0	0	0
ENST00000221444	3743	KCNA7-201	protein_coding	ENSG00000104848	KCNA7	potassium voltage-gated channel subfamily A member 7 [Source:HGNC Symbol;Acc:HGNC:6226]	17.1947	18.949	45.3825	11.3289
ENST00000221448	6625	SNRNP70-201	protein_coding	ENSG00000104852	SNRNP70	small nuclear ribonucleoprotein U1 subunit 70 [Source:HGNC Symbol;Acc:HGNC:11150]	3055.52	2745.34	3349.22	3284.58
ENST00000221452	5971	RELB-201	protein_coding	ENSG00000104856	RELB	RELB proto-oncogene, NF-kB subunit [Source:HGNC Symbol;Acc:HGNC:9956]	545.695	540.801	676.218	1382.55
ENST00000221455	11129	CLASRP-201	protein_coding	ENSG00000104859	CLASRP	CLK4 associating serine/arginine rich protein [Source:HGNC Symbol;Acc:HGNC:17731]	43.886	215.989	239.853	185.218
ENST00000221459	64130	LIN7B-201	protein_coding	ENSG00000104863	LIN7B	lin-7 homolog B, crumbs cell polarity complex component [Source:HGNC Symbol;Acc:HGNC:17788]	54.0186	0	136.807	54.8876
ENST00000221462	284352	PPP1R37-201	protein_coding	ENSG00000104866	PPP1R37	protein phosphatase 1 regulatory subunit 37 [Source:HGNC Symbol;Acc:HGNC:27607]	1049.26	772.271	946.522	1018.24
ENST00000221466	2217	FCGRT-201	protein_coding	ENSG00000104870	FCGRT	Fc fragment of IgG receptor and transporter [Source:HGNC Symbol;Acc:HGNC:3621]	83.7819	10.4105	58.3798	145.365
ENST00000221476	1158	CKM-201	protein_coding	ENSG00000104879	CKM	creatine kinase, M-type [Source:HGNC Symbol;Acc:HGNC:1994]	0	0	3.62907	3.76139
ENST00000221480	92960	PEX11G-201	protein_coding	ENSG00000104883	PEX11G	peroxisomal biogenesis factor 11 gamma [Source:HGNC Symbol;Acc:HGNC:20208]	10.59	20.3321	0	48.6042
ENST00000221485	57030	SLC17A7-201	protein_coding	ENSG00000104888	SLC17A7	solute carrier family 17 member 7 [Source:HGNC Symbol;Acc:HGNC:16704]	0	0	0	0
ENST00000221486	10535	RNASEH2A-201	protein_coding	ENSG00000104889	RNASEH2A	ribonuclease H2 subunit A [Source:HGNC Symbol;Acc:HGNC:18518]	2088.34	1621.78	2079.48	2924.71
ENST00000221494	8175	SF3A2-201	protein_coding	ENSG00000104897	SF3A2	splicing factor 3a subunit 2 [Source:HGNC Symbol;Acc:HGNC:10766]	2191.93	3127.02	2028.88	2355.62
ENST00000221496	268	AMH-201	protein_coding	ENSG00000104899	AMH	anti-Mullerian hormone [Source:HGNC Symbol;Acc:HGNC:464]	86.317	74.6334	91.1565	117.261
ENST00000221498	27120	DKKL1-201	protein_coding	ENSG00000104901	DKKL1	dickkopf like acrosomal protein 1 [Source:HGNC Symbol;Acc:HGNC:16528]	3.43678	0	0	0
ENST00000221504	55621	TRMT1-201	protein_coding	ENSG00000104907	TRMT1	tRNA methyltransferase 1 [Source:HGNC Symbol;Acc:HGNC:25980]	89.324	242.849	106.24	210.285
ENST00000221515	56729	RETN-201	protein_coding	ENSG00000104918	RETN	resistin [Source:HGNC Symbol;Acc:HGNC:20389]	0	0	0	0
ENST00000221538	81492	RSPH6A-201	protein_coding	ENSG00000104941	RSPH6A	radial spoke head 6 homolog A [Source:HGNC Symbol;Acc:HGNC:14241]	0	12.0323	4.61287	0
ENST00000221543	79735	TBC1D17-201	protein_coding	ENSG00000104946	TBC1D17	TBC1 domain family member 17 [Source:HGNC Symbol;Acc:HGNC:25699]	55.8759	95.6486	38.3957	111.546
ENST00000221554	81576	CCDC130-201	protein_coding	ENSG00000104957	CCDC130	coiled-coil domain containing 130 [Source:HGNC Symbol;Acc:HGNC:28118]	0	107.418	200.518	235.808
ENST00000221561	166	AES-201	protein_coding	ENSG00000104964	AES	amino-terminal enhancer of split [Source:HGNC Symbol;Acc:HGNC:307]	530.754	252.185	475.704	290.096
ENST00000221566	6449	SGTA-201	protein_coding	ENSG00000104969	SGTA	small glutamine rich tetratricopeptide repeat containing alpha [Source:HGNC Symbol;Acc:HGNC:10819]	2771.41	3103.14	2162.67	1960.2
ENST00000221567	NA	KIR3DX1-201	nonsense_mediated_decay	ENSG00000104970	KIR3DX1	killer cell immunoglobulin like receptor, three Ig domains X1 [Source:HGNC Symbol;Acc:HGNC:25043]	0	0	0	0
ENST00000221573	6618	SNAPC2-201	protein_coding	ENSG00000104976	SNAPC2	small nuclear RNA activating complex polypeptide 2 [Source:HGNC Symbol;Acc:HGNC:11135]	463.896	388.163	387.931	962.459
ENST00000221576	28974	C19orf53-201	protein_coding	ENSG00000104979	C19orf53	chromosome 19 open reading frame 53 [Source:HGNC Symbol;Acc:HGNC:24991]	2265.07	1334.57	1776.95	3037.63
ENST00000221665	84922	FIZ1-201	protein_coding	ENSG00000179943	FIZ1	FLT3 interacting zinc finger 1 [Source:HGNC Symbol;Acc:HGNC:25917]	163.62	264.002	215.093	298.46
ENST00000221671	84167	C19orf44-201	protein_coding	ENSG00000105072	C19orf44	chromosome 19 open reading frame 44 [Source:HGNC Symbol;Acc:HGNC:26141]	4.94797	4.72511	11.5598	0
ENST00000221700	8529	CYP4F2-202	protein_coding	ENSG00000186115	CYP4F2	cytochrome P450 family 4 subfamily F member 2 [Source:HGNC Symbol;Acc:HGNC:2645]	0	0	0	0
ENST00000221730	79852	EPHX3-201	protein_coding	ENSG00000105131	EPHX3	epoxide hydrolase 3 [Source:HGNC Symbol;Acc:HGNC:23760]	0	7.26677	0	0
ENST00000221735	79744	ZNF419-201	protein_coding	ENSG00000105136	ZNF419	zinc finger protein 419 [Source:HGNC Symbol;Acc:HGNC:20648]	22.6003	0	0	0
ENST00000221742	6511	SLC1A6-201	protein_coding	ENSG00000105143	SLC1A6	solute carrier family 1 member 6 [Source:HGNC Symbol;Acc:HGNC:10944]	0	0	0	0
ENST00000221770	10775	POP4-201	protein_coding	ENSG00000105171	POP4	POP4 homolog, ribonuclease P/MRP subunit [Source:HGNC Symbol;Acc:HGNC:30081]	101.235	87.5809	75.4285	70.6532
ENST00000221784	9141	PDCD5-201	nonsense_mediated_decay	ENSG00000105185	PDCD5	programmed cell death 5 [Source:HGNC Symbol;Acc:HGNC:8764]	4245.34	2904.01	3308.1	2940
ENST00000221797	29124	LGALS13-201	protein_coding	ENSG00000105198	LGALS13	galectin 13 [Source:HGNC Symbol;Acc:HGNC:15449]	0	0	0	0
ENST00000221801	2091	FBL-201	protein_coding	ENSG00000105202	FBL	fibrillarin [Source:HGNC Symbol;Acc:HGNC:3599]	5539.58	4670.77	5368.97	5129.56
ENST00000221804	1178	CLC-201	protein_coding	ENSG00000105205	CLC	Charcot-Leyden crystal galectin [Source:HGNC Symbol;Acc:HGNC:2014]	0	0	0	0
ENST00000221818	79935	CNTD2-201	nonsense_mediated_decay	ENSG00000105219	CNTD2	cyclin N-terminal domain containing 2 [Source:HGNC Symbol;Acc:HGNC:25805]	12.2567	2.10379	13.0037	6.16441
ENST00000221847	10148	EBI3-201	protein_coding	ENSG00000105246	EBI3	Epstein-Barr virus induced 3 [Source:HGNC Symbol;Acc:HGNC:3129]	77.6814	74.91	59.2329	109.799
ENST00000221855	1155	TBCB-201	protein_coding	ENSG00000105254	TBCB	tubulin folding cofactor B [Source:HGNC Symbol;Acc:HGNC:1989]	48.6986	81.5589	46.723	87.6075
ENST00000221856	79187	FSD1-201	protein_coding	ENSG00000105255	FSD1	fibronectin type III and SPRY domain containing 1 [Source:HGNC Symbol;Acc:HGNC:13745]	0	0	0	0
ENST00000221859	5438	POLR2I-201	protein_coding	ENSG00000105258	POLR2I	RNA polymerase II subunit I [Source:HGNC Symbol;Acc:HGNC:9196]	17.1435	42.2606	20.1186	40.5955
ENST00000221891	333	APLP1-201	protein_coding	ENSG00000105290	APLP1	amyloid beta precursor like protein 1 [Source:HGNC Symbol;Acc:HGNC:597]	68.4092	58.69	62.5732	19.2177
ENST00000221899	58509	CACTIN-201	protein_coding	ENSG00000105298	CACTIN	cactin, spliceosome C complex subunit [Source:HGNC Symbol;Acc:HGNC:29938]	0	17.2765	0	90.7219
ENST00000221905	115703	ARHGAP33-202	processed_transcript	ENSG00000004777	ARHGAP33	Rho GTPase activating protein 33 [Source:HGNC Symbol;Acc:HGNC:23085]	1.12733	4.65635	1.2606	0
ENST00000221922	26093	CCDC9-201	protein_coding	ENSG00000105321	CCDC9	coiled-coil domain containing 9 [Source:HGNC Symbol;Acc:HGNC:24560]	421.543	553.823	499.684	918.885
ENST00000221930	7040	TGFB1-201	protein_coding	ENSG00000105329	TGFB1	transforming growth factor beta 1 [Source:HGNC Symbol;Acc:HGNC:11766]	2559.68	1764.32	3072.34	4698.79
ENST00000221943	55101	DMAC2-201	protein_coding	ENSG00000105341	DMAC2	distal membrane arm assembly complex 2 [Source:HGNC Symbol;Acc:HGNC:25496]	880.342	807.649	718.286	957.847
ENST00000221954	1089	CEACAM4-201	protein_coding	ENSG00000105352	CEACAM4	carcinoembryonic antigen related cell adhesion molecule 4 [Source:HGNC Symbol;Acc:HGNC:1816]	0	0	0	0
ENST00000221957	10226	PLIN3-201	protein_coding	ENSG00000105355	PLIN3	perilipin 3 [Source:HGNC Symbol;Acc:HGNC:16893]	1344.52	774.734	2270.61	1419.62
ENST00000221972	973	CD79A-201	protein_coding	ENSG00000105369	CD79A	CD79a molecule [Source:HGNC Symbol;Acc:HGNC:1698]	7.68619	1.66012	7.19885	6.20575
ENST00000221973	3982	LIM2-201	protein_coding	ENSG00000105370	LIM2	lens intrinsic membrane protein 2 [Source:HGNC Symbol;Acc:HGNC:6610]	0	0	0	0
ENST00000221975	6223	RPS19-201	protein_coding	ENSG00000105372	RPS19	ribosomal protein S19 [Source:HGNC Symbol;Acc:HGNC:10402]	15348.9	10053.1	14496.6	10611.6
ENST00000221978	4818	NKG7-201	protein_coding	ENSG00000105374	NKG7	natural killer cell granule protein 7 [Source:HGNC Symbol;Acc:HGNC:7830]	0	0	0	1.78557
ENST00000221980	7087	ICAM5-201	protein_coding	ENSG00000105376	ICAM5	intercellular adhesion molecule 5 [Source:HGNC Symbol;Acc:HGNC:5348]	323.418	0	265.734	262.23
ENST00000221992	1048	CEACAM5-201	protein_coding	ENSG00000105388	CEACAM5	carcinoembryonic antigen related cell adhesion molecule 5 [Source:HGNC Symbol;Acc:HGNC:1817]	21.0712	0	28.3183	15.098
ENST00000221996	1406	CRX-201	protein_coding	ENSG00000105392	CRX	cone-rod homeobox [Source:HGNC Symbol;Acc:HGNC:2383]	0	0	0	0
ENST00000222002	6822	SULT2A1-201	protein_coding	ENSG00000105398	SULT2A1	sulfotransferase family 2A member 1 [Source:HGNC Symbol;Acc:HGNC:11458]	9.90379	11.1894	16.5224	6.96019
ENST00000222005	11140	CDC37-201	protein_coding	ENSG00000105401	CDC37	cell division cycle 37 [Source:HGNC Symbol;Acc:HGNC:1735]	5851.66	5647.15	5109.47	8724.01
ENST00000222008	10567	RABAC1-201	protein_coding	ENSG00000105404	RABAC1	Rab acceptor 1 [Source:HGNC Symbol;Acc:HGNC:9794]	1955.69	610.054	2682.52	2810.01
ENST00000222032	84518	CNFN-201	protein_coding	ENSG00000105427	CNFN	cornifelin [Source:HGNC Symbol;Acc:HGNC:30183]	102.121	26.6066	98.0292	92.4675
ENST00000222033	148066	ZNRF4-201	protein_coding	ENSG00000105428	ZNRF4	zinc and ring finger 4 [Source:HGNC Symbol;Acc:HGNC:17726]	0	0	0	0
ENST00000222115	3036	HAS1-201	protein_coding	ENSG00000105509	HAS1	hyaluronan synthase 1 [Source:HGNC Symbol;Acc:HGNC:4818]	0	0	0	0
ENST00000222120	9545	RAB3D-201	protein_coding	ENSG00000105514	RAB3D	RAB3D, member RAS oncogene family [Source:HGNC Symbol;Acc:HGNC:9779]	679.207	284.969	669.902	843.461
ENST00000222122	1628	DBP-201	protein_coding	ENSG00000105516	DBP	D-box binding PAR bZIP transcription factor [Source:HGNC Symbol;Acc:HGNC:2697]	127.847	79.8195	165.526	223.573
ENST00000222139	2057	EPOR-201	protein_coding	ENSG00000187266	EPOR	erythropoietin receptor [Source:HGNC Symbol;Acc:HGNC:3416]	147.246	34.1527	170.976	180.829
ENST00000222145	54922	RASIP1-201	protein_coding	ENSG00000105538	RASIP1	Ras interacting protein 1 [Source:HGNC Symbol;Acc:HGNC:24716]	0	0	19.909	0
ENST00000222157	26291	FGF21-201	protein_coding	ENSG00000105550	FGF21	fibroblast growth factor 21 [Source:HGNC Symbol;Acc:HGNC:3678]	0	0	0	1.56139
ENST00000222190	51398	WDR83OS-201	protein_coding	ENSG00000105583	WDR83OS	WD repeat domain 83 opposite strand [Source:HGNC Symbol;Acc:HGNC:30203]	3142.51	2136.68	3124.71	4914.93
ENST00000222212	59284	CACNG7-201	protein_coding	ENSG00000105605	CACNG7	calcium voltage-gated channel auxiliary subunit gamma 7 [Source:HGNC Symbol;Acc:HGNC:13626]	0	0	2.16692	0
ENST00000222214	2639	GCDH-201	protein_coding	ENSG00000105607	GCDH	glutaryl-CoA dehydrogenase [Source:HGNC Symbol;Acc:HGNC:4189]	22.2426	0	0	0
ENST00000222219	1777	DNASE2-201	protein_coding	ENSG00000105612	DNASE2	deoxyribonuclease 2, lysosomal [Source:HGNC Symbol;Acc:HGNC:2960]	786.375	492.031	784.282	1490.07
ENST00000222224	79165	LENG1-201	protein_coding	ENSG00000105617	LENG1	leukocyte receptor cluster member 1 [Source:HGNC Symbol;Acc:HGNC:15502]	225.394	232.926	268.564	317.235
ENST00000222247	6142	RPL18A-201	protein_coding	ENSG00000105640	RPL18A	ribosomal protein L18a [Source:HGNC Symbol;Acc:HGNC:10311]	1682.02	2332.48	2781.25	4028.14
ENST00000222248	6528	SLC5A5-201	protein_coding	ENSG00000105641	SLC5A5	solute carrier family 5 member 5 [Source:HGNC Symbol;Acc:HGNC:11040]	4.26304	6.71172	12.3533	10.633
ENST00000222249	3780	KCNN1-201	protein_coding	ENSG00000105642	KCNN1	potassium calcium-activated channel subfamily N member 1 [Source:HGNC Symbol;Acc:HGNC:6290]	0	9.31254	17.557	4.48121
ENST00000222250	27106	ARRDC2-201	protein_coding	ENSG00000105643	ARRDC2	arrestin domain containing 2 [Source:HGNC Symbol;Acc:HGNC:25225]	186.398	175.938	190.512	349.297
ENST00000222254	5296	PIK3R2-201	protein_coding	ENSG00000105647	PIK3R2	phosphoinositide-3-kinase regulatory subunit 2 [Source:HGNC Symbol;Acc:HGNC:8980]	1103.6	1529.41	1587.92	3265.28
ENST00000222256	5864	RAB3A-201	protein_coding	ENSG00000105649	RAB3A	RAB3A, member RAS oncogene family [Source:HGNC Symbol;Acc:HGNC:9777]	130.931	33.1955	66.8838	127.536
ENST00000222266	55851	PSENEN-201	protein_coding	ENSG00000205155	PSENEN	presenilin enhancer gamma-secretase subunit [Source:HGNC Symbol;Acc:HGNC:30100]	1321.13	1206.96	1076.4	1099.38
ENST00000222271	1311	COMP-201	protein_coding	ENSG00000105664	COMP	cartilage oligomeric matrix protein [Source:HGNC Symbol;Acc:HGNC:2227]	0	0	0	0
ENST00000222275	11045	UPK1A-201	protein_coding	ENSG00000105668	UPK1A	uroplakin 1A [Source:HGNC Symbol;Acc:HGNC:12577]	0	0	0	0
ENST00000222284	10430	TMEM147-201	protein_coding	ENSG00000105677	TMEM147	transmembrane protein 147 [Source:HGNC Symbol;Acc:HGNC:30414]	2790.6	1623.74	2484.85	2370.04
ENST00000222286	26330	GAPDHS-201	protein_coding	ENSG00000105679	GAPDHS	glyceraldehyde-3-phosphate dehydrogenase, spermatogenic [Source:HGNC Symbol;Acc:HGNC:24864]	33.6275	10.3378	41.8775	34.2706
ENST00000222304	57817	HAMP-201	protein_coding	ENSG00000105697	HAMP	hepcidin antimicrobial peptide [Source:HGNC Symbol;Acc:HGNC:15598]	0	0	0	0
ENST00000222305	7392	USF2-201	protein_coding	ENSG00000105698	USF2	upstream transcription factor 2, c-fos interacting [Source:HGNC Symbol;Acc:HGNC:12594]	1772.32	1322.49	1733.46	1813.25
ENST00000222307	79036	KXD1-201	protein_coding	ENSG00000105700	KXD1	KxDL motif containing 1 [Source:HGNC Symbol;Acc:HGNC:28420]	1967.15	1350.09	1679.64	2886.19
ENST00000222308	23770	FKBP8-201	protein_coding	ENSG00000105701	FKBP8	FK506 binding protein 8 [Source:HGNC Symbol;Acc:HGNC:3724]	4710.68	3158.1	4858.96	7214.62
ENST00000222329	2077	ERF-201	protein_coding	ENSG00000105722	ERF	ETS2 repressor factor [Source:HGNC Symbol;Acc:HGNC:3444]	1753.26	1701.17	1388.08	2038.63
ENST00000222330	2931	GSK3A-201	protein_coding	ENSG00000105723	GSK3A	glycogen synthase kinase 3 alpha [Source:HGNC Symbol;Acc:HGNC:4616]	2226.36	2403.54	1709.1	2552.41
ENST00000222339	64763	ZNF574-201	protein_coding	ENSG00000105732	ZNF574	zinc finger protein 574 [Source:HGNC Symbol;Acc:HGNC:26166]	0	0	0	0
ENST00000222345	23094	SIPA1L3-201	protein_coding	ENSG00000105738	SIPA1L3	signal induced proliferation associated 1 like 3 [Source:HGNC Symbol;Acc:HGNC:23801]	2776.65	3078.68	2853.05	3129.28
ENST00000222374	199731	CADM4-201	protein_coding	ENSG00000105767	CADM4	cell adhesion molecule 4 [Source:HGNC Symbol;Acc:HGNC:30825]	133.11	40.0385	125.73	174.122
ENST00000222381	5444	PON1-201	protein_coding	ENSG00000005421	PON1	paraoxonase 1 [Source:HGNC Symbol;Acc:HGNC:9204]	0	0	5.17039	0
ENST00000222382	64816	CYP3A43-201	protein_coding	ENSG00000021461	CYP3A43	cytochrome P450 family 3 subfamily A member 43 [Source:HGNC Symbol;Acc:HGNC:17450]	0	0	0	0
ENST00000222388	10061	ABCF2-206	protein_coding	ENSG00000285292	ABCF2	ATP binding cassette subfamily F member 2 [Source:HGNC Symbol;Acc:HGNC:71]	465.698	569.56	242.846	815.347
ENST00000222390	3082	HGF-201	protein_coding	ENSG00000019991	HGF	hepatocyte growth factor [Source:HGNC Symbol;Acc:HGNC:4893]	0	0	0	0
ENST00000222399	3912	LAMB1-201	protein_coding	ENSG00000091136	LAMB1	laminin subunit beta 1 [Source:HGNC Symbol;Acc:HGNC:6486]	4483.93	612.142	3455.55	572.096
ENST00000222402	51619	UBE2D4-201	protein_coding	ENSG00000078967	UBE2D4	ubiquitin conjugating enzyme E2 D4 (putative) [Source:HGNC Symbol;Acc:HGNC:21647]	224.473	259.394	202.72	385.52
ENST00000222462	51384	WNT16-201	protein_coding	ENSG00000002745	WNT16	Wnt family member 16 [Source:HGNC Symbol;Acc:HGNC:16267]	0	0	0	0
ENST00000222481	1358	CPA2-201	protein_coding	ENSG00000158516	CPA2	carboxypeptidase A2 [Source:HGNC Symbol;Acc:HGNC:2297]	0	0	0	0
ENST00000222482	51200	CPA4-201	protein_coding	ENSG00000128510	CPA4	carboxypeptidase A4 [Source:HGNC Symbol;Acc:HGNC:15740]	1173.94	92.2318	1939.18	1411.07
ENST00000222511	85865	GTPBP10-201	protein_coding	ENSG00000105793	GTPBP10	GTP binding protein 10 [Source:HGNC Symbol;Acc:HGNC:25106]	220.235	185.538	146.504	123.738
ENST00000222543	7980	TFPI2-201	protein_coding	ENSG00000105825	TFPI2	tissue factor pathway inhibitor 2 [Source:HGNC Symbol;Acc:HGNC:11761]	1083.08	839.69	556.851	1089.33
ENST00000222547	10282	BET1-201	protein_coding	ENSG00000105829	BET1	Bet1 golgi vesicular membrane trafficking protein [Source:HGNC Symbol;Acc:HGNC:14562]	538.636	532.62	233.369	372.007
ENST00000222553	10135	NAMPT-201	protein_coding	ENSG00000105835	NAMPT	nicotinamide phosphoribosyltransferase [Source:HGNC Symbol;Acc:HGNC:30092]	8485.28	3842.07	4412.35	10273
ENST00000222567	221830	TWISTNB-201	protein_coding	ENSG00000105849	TWISTNB	TWIST neighbor [Source:HGNC Symbol;Acc:HGNC:18027]	1079.31	1252.42	679.814	1575.26
ENST00000222572	5445	PON2-201	protein_coding	ENSG00000105854	PON2	paraoxonase 2 [Source:HGNC Symbol;Acc:HGNC:9205]	0	0	0	5.84396
ENST00000222573	3696	ITGB8-201	protein_coding	ENSG00000105855	ITGB8	integrin subunit beta 8 [Source:HGNC Symbol;Acc:HGNC:6163]	28.2622	16.8828	44.3372	47.6417
ENST00000222574	26959	HBP1-201	protein_coding	ENSG00000105856	HBP1	HMG-box transcription factor 1 [Source:HGNC Symbol;Acc:HGNC:23200]	496.874	97.0374	420.075	672.981
ENST00000222584	6671	SP4-201	protein_coding	ENSG00000105866	SP4	Sp4 transcription factor [Source:HGNC Symbol;Acc:HGNC:11209]	130.882	181.709	137.725	230.745
ENST00000222597	79872	CBLL1-201	protein_coding	ENSG00000105879	CBLL1	Cbl proto-oncogene like 1 [Source:HGNC Symbol;Acc:HGNC:21225]	268.75	344.581	189.79	513.922
ENST00000222598	1749	DLX5-201	protein_coding	ENSG00000105880	DLX5	distal-less homeobox 5 [Source:HGNC Symbol;Acc:HGNC:2918]	0	0	0	0
ENST00000222644	51678	MPP6-201	protein_coding	ENSG00000105926	MPP6	membrane palmitoylated protein 6 [Source:HGNC Symbol;Acc:HGNC:18167]	245.9	203.423	157.822	281.21
ENST00000222673	4967	OGDH-201	protein_coding	ENSG00000105953	OGDH	oxoglutarate dehydrogenase [Source:HGNC Symbol;Acc:HGNC:8124]	2917.38	3211.74	3266.55	4307.57
ENST00000222674	64111	NPVF-201	protein_coding	ENSG00000105954	NPVF	neuropeptide VF precursor [Source:HGNC Symbol;Acc:HGNC:13782]	0	0	0	0
ENST00000222690	94239	H2AFV-201	protein_coding	ENSG00000105968	H2AFV	H2A histone family member V [Source:HGNC Symbol;Acc:HGNC:20664]	1426.9	3566.86	818.438	1828.76
ENST00000222693	858	CAV2-201	protein_coding	ENSG00000105971	CAV2	caveolin 2 [Source:HGNC Symbol;Acc:HGNC:1528]	1708.9	1837.64	1620.45	1775.06
ENST00000222718	3199	HOXA2-201	protein_coding	ENSG00000105996	HOXA2	homeobox A2 [Source:HGNC Symbol;Acc:HGNC:5103]	0	0	0	0
ENST00000222725	3955	LFNG-201	protein_coding	ENSG00000106003	LFNG	LFNG O-fucosylpeptide 3-beta-N-acetylglucosaminyltransferase [Source:HGNC Symbol;Acc:HGNC:6560]	18.8603	185.917	63.1632	73.5532
ENST00000222726	3202	HOXA5-201	protein_coding	ENSG00000106004	HOXA5	homeobox A5 [Source:HGNC Symbol;Acc:HGNC:5106]	0	0	0	0
ENST00000222728	3203	HOXA6-201	protein_coding	ENSG00000106006	HOXA6	homeobox A6 [Source:HGNC Symbol;Acc:HGNC:5107]	0	0	0	0
ENST00000222747	23554	TSPAN12-201	protein_coding	ENSG00000106025	TSPAN12	tetraspanin 12 [Source:HGNC Symbol;Acc:HGNC:21641]	109.48	45.9849	47.9006	130.706
ENST00000222753	3209	HOXA13-201	protein_coding	ENSG00000106031	HOXA13	homeobox A13 [Source:HGNC Symbol;Acc:HGNC:5102]	27.1938	23.3936	10.6342	18.1957
ENST00000222761	2128	EVX1-201	protein_coding	ENSG00000106038	EVX1	even-skipped homeobox 1 [Source:HGNC Symbol;Acc:HGNC:3506]	0	0	0	0
ENST00000222792	1124	CHN2-201	protein_coding	ENSG00000106069	CHN2	chimerin 2 [Source:HGNC Symbol;Acc:HGNC:1944]	0	68.3274	0	0
ENST00000222800	83451	ABHD11-201	protein_coding	ENSG00000106077	ABHD11	abhydrolase domain containing 11 [Source:HGNC Symbol;Acc:HGNC:16407]	0	157.624	0	52.2418
ENST00000222803	55033	FKBP14-201	protein_coding	ENSG00000106080	FKBP14	FK506 binding protein 14 [Source:HGNC Symbol;Acc:HGNC:18625]	456.191	660.47	427.748	669.201
ENST00000222812	6804	STX1A-201	protein_coding	ENSG00000106089	STX1A	syntaxin 1A [Source:HGNC Symbol;Acc:HGNC:11433]	169.008	843.498	477.848	448.566
ENST00000222823	10392	NOD1-201	protein_coding	ENSG00000106100	NOD1	nucleotide binding oligomerization domain containing 1 [Source:HGNC Symbol;Acc:HGNC:16390]	87.707	149.447	123.045	98.4499
ENST00000222902	6369	CCL24-201	protein_coding	ENSG00000106178	CCL24	C-C motif chemokine ligand 24 [Source:HGNC Symbol;Acc:HGNC:10623]	8.7835	0	4.77045	1.80827
ENST00000222969	8896	BUD31-201	protein_coding	ENSG00000106245	BUD31	BUD31 homolog [Source:HGNC Symbol;Acc:HGNC:29629]	425.058	415.037	200.807	133.354
ENST00000222982	1577	CYP3A5-201	protein_coding	ENSG00000106258	CYP3A5	cytochrome P450 family 3 subfamily A member 5 [Source:HGNC Symbol;Acc:HGNC:2638]	3.81934	11.0169	10.419	0
ENST00000222990	29886	SNX8-201	protein_coding	ENSG00000106266	SNX8	sorting nexin 8 [Source:HGNC Symbol;Acc:HGNC:14972]	1280.65	1647.57	1135.63	925.301
ENST00000223023	8976	WASL-201	protein_coding	ENSG00000106299	WASL	Wiskott-Aldrich syndrome like [Source:HGNC Symbol;Acc:HGNC:12735]	1095.92	920.192	810.281	1143.83
ENST00000223026	23553	HYAL4-201	protein_coding	ENSG00000106302	HYAL4	hyaluronoglucosaminidase 4 [Source:HGNC Symbol;Acc:HGNC:5323]	5.81868	9.29808	11.7734	6.43525
ENST00000223028	6677	SPAM1-201	protein_coding	ENSG00000106304	SPAM1	sperm adhesion molecule 1 [Source:HGNC Symbol;Acc:HGNC:11217]	0	0	0	0
ENST00000223029	7965	AIMP2-201	protein_coding	ENSG00000106305	AIMP2	aminoacyl tRNA synthetase complex interacting multifunctional protein 2 [Source:HGNC Symbol;Acc:HGNC:20609]	402.92	638.59	307.409	925.096
ENST00000223051	7036	TFR2-201	protein_coding	ENSG00000106327	TFR2	transferrin receptor 2 [Source:HGNC Symbol;Acc:HGNC:11762]	0	0	0	0
ENST00000223054	64598	MOSPD3-201	protein_coding	ENSG00000106330	MOSPD3	motile sperm domain containing 3 [Source:HGNC Symbol;Acc:HGNC:25078]	59.0394	0	0	40.5532
ENST00000223061	5118	PCOLCE-201	protein_coding	ENSG00000106333	PCOLCE	procollagen C-endopeptidase enhancer [Source:HGNC Symbol;Acc:HGNC:8738]	8.29175	3.62082	0	8.72653
ENST00000223073	55131	RBM28-201	protein_coding	ENSG00000106344	RBM28	RNA binding motif protein 28 [Source:HGNC Symbol;Acc:HGNC:21863]	617.456	597.897	673.967	578.786
ENST00000223076	NA	IRS3P-201	processed_pseudogene	ENSG00000184414	IRS3P	insulin receptor substrate 3, pseudogene [Source:HGNC Symbol;Acc:HGNC:6127]	6.91024	11.3631	14.2158	5.39107
ENST00000223084	23658	LSM5-201	nonsense_mediated_decay	ENSG00000106355	LSM5	LSM5 homolog, U6 small nuclear RNA and mRNA degradation associated [Source:HGNC Symbol;Acc:HGNC:17162]	10.927	1.76235	15.7732	10.9828
ENST00000223095	5054	SERPINE1-201	protein_coding	ENSG00000106366	SERPINE1	serpin family E member 1 [Source:HGNC Symbol;Acc:HGNC:8583]	18832.3	6524.91	6676.48	34013.1
ENST00000223114	346606	MOGAT3-201	protein_coding	ENSG00000106384	MOGAT3	monoacylglycerol O-acyltransferase 3 [Source:HGNC Symbol;Acc:HGNC:23249]	27.7317	29.8868	52.2384	27.0717
ENST00000223122	56913	C1GALT1-201	protein_coding	ENSG00000106392	C1GALT1	core 1 synthase, glycoprotein-N-acetylgalactosamine 3-beta-galactosyltransferase 1 [Source:HGNC Symbol;Acc:HGNC:24337]	44.3239	0	56.4767	23.3086
ENST00000223127	8985	PLOD3-201	protein_coding	ENSG00000106397	PLOD3	procollagen-lysine,2-oxoglutarate 5-dioxygenase 3 [Source:HGNC Symbol;Acc:HGNC:9083]	1795.08	2015.64	1347.38	1959.27
ENST00000223129	6119	RPA3-201	protein_coding	ENSG00000106399	RPA3	replication protein A3 [Source:HGNC Symbol;Acc:HGNC:10291]	293.093	217.097	151.455	110.844
ENST00000223136	51024	FIS1-201	protein_coding	ENSG00000214253	FIS1	fission, mitochondrial 1 [Source:HGNC Symbol;Acc:HGNC:21689]	1384.14	1305.59	1250.36	1250.78
ENST00000223145	113263	GLCCI1-201	protein_coding	ENSG00000106415	GLCCI1	glucocorticoid induced 1 [Source:HGNC Symbol;Acc:HGNC:18713]	138.558	69.4296	63.845	169.32
ENST00000223167	93408	MYL10-201	protein_coding	ENSG00000106436	MYL10	myosin light chain 10 [Source:HGNC Symbol;Acc:HGNC:29825]	5.36942	5.83761	11.118	5.02315
ENST00000223190	4899	NRF1-201	protein_coding	ENSG00000106459	NRF1	nuclear respiratory factor 1 [Source:HGNC Symbol;Acc:HGNC:7996]	59.2459	40.8503	33.9109	76.2609
ENST00000223208	95681	CEP41-201	protein_coding	ENSG00000106477	CEP41	centrosomal protein 41 [Source:HGNC Symbol;Acc:HGNC:12370]	188.886	146.272	0	0
ENST00000223210	643641	ZNF862-201	protein_coding	ENSG00000106479	ZNF862	zinc finger protein 862 [Source:HGNC Symbol;Acc:HGNC:34519]	351.449	202.279	410.398	378.944
ENST00000223215	4232	MEST-201	protein_coding	ENSG00000106484	MEST	mesoderm specific transcript [Source:HGNC Symbol;Acc:HGNC:7028]	13.0771	0	0	0
ENST00000223271	5919	RARRES2-201	protein_coding	ENSG00000106538	RARRES2	retinoic acid receptor responder 2 [Source:HGNC Symbol;Acc:HGNC:9868]	119.973	54.3353	25.7832	8.2893
ENST00000223273	57002	YAE1D1-201	protein_coding	ENSG00000241127	YAE1D1	Yae1 domain containing 1 [Source:HGNC Symbol;Acc:HGNC:24857]	201.129	288.439	131.921	319.39
ENST00000223293	26157	GIMAP2-201	protein_coding	ENSG00000106560	GIMAP2	GTPase, IMAP family member 2 [Source:HGNC Symbol;Acc:HGNC:21789]	7.97263	6.98484	0	16.3197
ENST00000223321	5683	PSMA2-201	protein_coding	ENSG00000106588	PSMA2	proteasome subunit alpha 2 [Source:HGNC Symbol;Acc:HGNC:9531]	1144.95	1466.18	650.601	1065.99
ENST00000223324	64983	MRPL32-201	protein_coding	ENSG00000106591	MRPL32	mitochondrial ribosomal protein L32 [Source:HGNC Symbol;Acc:HGNC:14035]	725.815	771.542	297.891	905.694
ENST00000223336	55744	COA1-201	protein_coding	ENSG00000106603	COA1	cytochrome c oxidase assembly factor 1 homolog [Source:HGNC Symbol;Acc:HGNC:21868]	472.827	312.932	296.449	467.752
ENST00000223357	165	AEBP1-201	protein_coding	ENSG00000106624	AEBP1	AE binding protein 1 [Source:HGNC Symbol;Acc:HGNC:303]	0	0	0	0
ENST00000223361	5425	POLD2-201	protein_coding	ENSG00000106628	POLD2	DNA polymerase delta 2, accessory subunit [Source:HGNC Symbol;Acc:HGNC:9176]	89.8967	92.1419	50.3419	39.3846
ENST00000223364	58498	MYL7-201	protein_coding	ENSG00000106631	MYL7	myosin light chain 7 [Source:HGNC Symbol;Acc:HGNC:21719]	0	0	0	0
ENST00000223368	9275	BCL7B-201	protein_coding	ENSG00000106635	BCL7B	BCL tumor suppressor 7B [Source:HGNC Symbol;Acc:HGNC:1005]	0	0	0	15.0951
ENST00000223369	10652	YKT6-201	protein_coding	ENSG00000106636	YKT6	YKT6 v-SNARE homolog [Source:HGNC Symbol;Acc:HGNC:16959]	1456.46	2685.25	986.2	2992.46
ENST00000223398	7461	CLIP2-201	protein_coding	ENSG00000106665	CLIP2	CAP-Gly domain containing linker protein 2 [Source:HGNC Symbol;Acc:HGNC:2586]	110.72	184.66	128.911	52.677
ENST00000223423	5742	PTGS1-201	protein_coding	ENSG00000095303	PTGS1	prostaglandin-endoperoxide synthase 1 [Source:HGNC Symbol;Acc:HGNC:9604]	9.84862	20.6983	0	13.125
ENST00000223428	22869	ZNF510-201	protein_coding	ENSG00000081386	ZNF510	zinc finger protein 510 [Source:HGNC Symbol;Acc:HGNC:29161]	174.222	216.698	181.822	329.881
ENST00000223459	146542	ZNF688-201	protein_coding	ENSG00000229809	ZNF688	zinc finger protein 688 [Source:HGNC Symbol;Acc:HGNC:30489]	58.3574	88.0903	119.68	81.3355
ENST00000223500	51510	CHMP5-201	protein_coding	ENSG00000086065	CHMP5	charged multivesicular body protein 5 [Source:HGNC Symbol;Acc:HGNC:26942]	2793.31	1812.63	2173.86	2312.1
ENST00000223517	55064	SPATA6L-201	processed_transcript	ENSG00000106686	SPATA6L	spermatogenesis associated 6 like [Source:HGNC Symbol;Acc:HGNC:25472]	0	0	0	0
ENST00000223528	2218	FKTN-201	protein_coding	ENSG00000106692	FKTN	fukutin [Source:HGNC Symbol;Acc:HGNC:3622]	604.314	714.372	272.029	416.513
ENST00000223609	158471	PRUNE2-201	protein_coding	ENSG00000106772	PRUNE2	prune homolog 2 [Source:HGNC Symbol;Acc:HGNC:25209]	5.13168	0	3.3949	0
ENST00000223641	10952	SEC61B-201	protein_coding	ENSG00000106803	SEC61B	Sec61 translocon beta subunit [Source:HGNC Symbol;Acc:HGNC:16993]	4059.48	4098.29	3133.86	2862.93
ENST00000223642	727	C5-201	protein_coding	ENSG00000106804	C5	complement C5 [Source:HGNC Symbol;Acc:HGNC:1331]	61.7179	54.133	54.252	55.5873
ENST00000223791	80709	AKNA-201	protein_coding	ENSG00000106948	AKNA	AT-hook transcription factor [Source:HGNC Symbol;Acc:HGNC:24108]	68.5164	41.7178	60.1975	62.6179
ENST00000223795	944	TNFSF8-201	protein_coding	ENSG00000106952	TNFSF8	TNF superfamily member 8 [Source:HGNC Symbol;Acc:HGNC:11938]	3.02468	2.30746	7.28684	7.38724
ENST00000223836	203	AK1-201	protein_coding	ENSG00000106992	AK1	adenylate kinase 1 [Source:HGNC Symbol;Acc:HGNC:361]	23.4218	15.0892	18.2063	32.8181
ENST00000223862	6013	RLN1-201	protein_coding	ENSG00000107018	RLN1	relaxin 1 [Source:HGNC Symbol;Acc:HGNC:10026]	0	0	0	0
ENST00000223864	55848	PLGRKT-201	protein_coding	ENSG00000107020	PLGRKT	plasminogen receptor with a C-terminal lysine [Source:HGNC Symbol;Acc:HGNC:23633]	296.021	144.392	244.163	276.152
ENST00000223865	54662	TBC1D13-201	protein_coding	ENSG00000107021	TBC1D13	TBC1 domain family member 13 [Source:HGNC Symbol;Acc:HGNC:25571]	137.389	196.474	311.638	216.005
ENST00000223951	1993	ELAVL2-201	protein_coding	ENSG00000107105	ELAVL2	ELAV like RNA binding protein 2 [Source:HGNC Symbol;Acc:HGNC:3313]	0	0	0	0
ENST00000224073	8721	EDF1-201	protein_coding	ENSG00000107223	EDF1	endothelial differentiation related factor 1 [Source:HGNC Symbol;Acc:HGNC:3164]	5802.85	4424.13	6808.61	6245.7
ENST00000224140	23064	SETX-201	protein_coding	ENSG00000107290	SETX	senataxin [Source:HGNC Symbol;Acc:HGNC:445]	1272.42	2103.77	1063.54	2062.92
ENST00000224181	733	C8G-201	protein_coding	ENSG00000176919	C8G	complement C8 gamma chain [Source:HGNC Symbol;Acc:HGNC:1354]	4.65215	0	19.729	12.3578
ENST00000224237	7431	VIM-201	protein_coding	ENSG00000026025	VIM	vimentin [Source:HGNC Symbol;Acc:HGNC:12692]	84955.4	78647	75445.3	95554.1
ENST00000224337	29760	BLNK-201	protein_coding	ENSG00000095585	BLNK	B cell linker [Source:HGNC Symbol;Acc:HGNC:14211]	0	0	0	0
ENST00000224356	1592	CYP26A1-201	protein_coding	ENSG00000095596	CYP26A1	cytochrome P450 family 26 subfamily A member 1 [Source:HGNC Symbol;Acc:HGNC:2603]	0	0	0	0
ENST00000224652	11101	ATE1-201	protein_coding	ENSG00000107669	ATE1	arginyltransferase 1 [Source:HGNC Symbol;Acc:HGNC:782]	0	0	164.429	42.5208
ENST00000224721	64072	CDH23-201	protein_coding	ENSG00000107736	CDH23	cadherin related 23 [Source:HGNC Symbol;Acc:HGNC:13733]	0	0	0	0
ENST00000224756	54462	CCSER2-201	protein_coding	ENSG00000107771	CCSER2	coiled-coil serine rich protein 2 [Source:HGNC Symbol;Acc:HGNC:29197]	54.9763	62.0747	153.769	844.005
ENST00000224784	59	ACTA2-201	protein_coding	ENSG00000107796	ACTA2	actin, alpha 2, smooth muscle, aorta [Source:HGNC Symbol;Acc:HGNC:130]	74.5447	0	34.8096	59.4735
ENST00000224807	81855	SFXN3-201	protein_coding	ENSG00000107819	SFXN3	sideroflexin 3 [Source:HGNC Symbol;Acc:HGNC:16087]	1302.1	603.523	969.831	1262.29
ENST00000224862	79176	FBXL15-201	protein_coding	ENSG00000107872	FBXL15	F-box and leucine rich repeat protein 15 [Source:HGNC Symbol;Acc:HGNC:28155]	0	0	0	0
ENST00000224949	10531	PITRM1-201	protein_coding	ENSG00000107959	PITRM1	pitrilysin metallopeptidase 1 [Source:HGNC Symbol;Acc:HGNC:17663]	2445.06	1714.2	2303.1	3835.1
ENST00000224950	79991	STN1-201	protein_coding	ENSG00000107960	STN1	STN1, CST complex subunit [Source:HGNC Symbol;Acc:HGNC:26200]	170.626	44.3241	188.126	183.981
ENST00000225171	56521	DNAJC12-201	protein_coding	ENSG00000108176	DNAJC12	DnaJ heat shock protein family (Hsp40) member C12 [Source:HGNC Symbol;Acc:HGNC:28908]	0	0	0	0
ENST00000225174	10105	PPIF-201	protein_coding	ENSG00000108179	PPIF	peptidylprolyl isomerase F [Source:HGNC Symbol;Acc:HGNC:9259]	3271.19	2697.07	2237.78	4929.31
ENST00000225235	23232	TBC1D12-201	protein_coding	ENSG00000108239	TBC1D12	TBC1 domain family member 12 [Source:HGNC Symbol;Acc:HGNC:29082]	441.883	240.798	475.325	887.35
ENST00000225275	4353	MPO-201	protein_coding	ENSG00000005381	MPO	myeloperoxidase [Source:HGNC Symbol;Acc:HGNC:7218]	0	0	0	0
ENST00000225276	10610	ST6GALNAC2-201	protein_coding	ENSG00000070731	ST6GALNAC2	ST6 N-acetylgalactosaminide alpha-2,6-sialyltransferase 2 [Source:HGNC Symbol;Acc:HGNC:10867]	3.06291	0	3.2508	4.42839
ENST00000225296	56919	DHX33-201	protein_coding	ENSG00000005100	DHX33	DEAH-box helicase 33 [Source:HGNC Symbol;Acc:HGNC:16718]	1151.29	1252.7	721.584	1450.19
ENST00000225298	51096	UTP18-201	protein_coding	ENSG00000011260	UTP18	UTP18, small subunit processome component [Source:HGNC Symbol;Acc:HGNC:24274]	1487.96	1654.77	1269.63	2077.85
ENST00000225308	51629	SLC25A39-201	protein_coding	ENSG00000013306	SLC25A39	solute carrier family 25 member 39 [Source:HGNC Symbol;Acc:HGNC:24279]	36.048	25.9146	25.9556	40.6529
ENST00000225328	5026	P2RX5-201	protein_coding	ENSG00000083454	P2RX5	purinergic receptor P2X 5 [Source:HGNC Symbol;Acc:HGNC:8536]	107.522	3.7712	92.3868	101.625
ENST00000225371	8288	EPX-201	protein_coding	ENSG00000121053	EPX	eosinophil peroxidase [Source:HGNC Symbol;Acc:HGNC:3423]	0	0	4.2967	0
ENST00000225387	1411	CRYBA1-201	protein_coding	ENSG00000108255	CRYBA1	crystallin beta A1 [Source:HGNC Symbol;Acc:HGNC:2394]	0	0	0	0
ENST00000225388	57532	NUFIP2-201	protein_coding	ENSG00000108256	NUFIP2	NUFIP2, FMR1 interacting protein 2 [Source:HGNC Symbol;Acc:HGNC:17634]	3306.69	3557.84	3301.63	4090.52
ENST00000225394	28964	GIT1-201	protein_coding	ENSG00000108262	GIT1	GIT ArfGAP 1 [Source:HGNC Symbol;Acc:HGNC:4272]	523.639	320.466	507.838	526.15
ENST00000225430	6143	RPL19-201	protein_coding	ENSG00000108298	RPL19	ribosomal protein L19 [Source:HGNC Symbol;Acc:HGNC:10312]	11472.6	7174.65	6540.33	12246.8
ENST00000225441	10900	RUNDC3A-201	protein_coding	ENSG00000108309	RUNDC3A	RUN domain containing 3A [Source:HGNC Symbol;Acc:HGNC:16984]	0	0	0	0
ENST00000225474	1440	CSF3-201	protein_coding	ENSG00000108342	CSF3	colony stimulating factor 3 [Source:HGNC Symbol;Acc:HGNC:2438]	13.1968	421.203	123.338	342.099
ENST00000225504	6827	SUPT4H1-201	protein_coding	ENSG00000213246	SUPT4H1	SPT4 homolog, DSIF elongation factor subunit [Source:HGNC Symbol;Acc:HGNC:11467]	805.36	889.653	894.369	998.687
ENST00000225512	7473	WNT3-201	protein_coding	ENSG00000108379	WNT3	Wnt family member 3 [Source:HGNC Symbol;Acc:HGNC:12782]	102.225	113.028	53.9478	173.189
ENST00000225519	23729	SHPK-201	protein_coding	ENSG00000197417	SHPK	sedoheptulokinase [Source:HGNC Symbol;Acc:HGNC:1492]	348.255	388.508	322.706	278.175
ENST00000225525	30851	TAX1BP3-201	protein_coding	ENSG00000213977	TAX1BP3	Tax1 binding protein 3 [Source:HGNC Symbol;Acc:HGNC:30684]	911.827	2409.01	1041.89	1518.91
ENST00000225538	5023	P2RX1-201	protein_coding	ENSG00000108405	P2RX1	purinergic receptor P2X 1 [Source:HGNC Symbol;Acc:HGNC:8533]	0	0	0	0
ENST00000225550	8688	KRT37-201	protein_coding	ENSG00000108417	KRT37	keratin 37 [Source:HGNC Symbol;Acc:HGNC:6455]	0	0	0	0
ENST00000225567	9570	GOSR2-201	protein_coding	ENSG00000108433	GOSR2	golgi SNAP receptor complex member 2 [Source:HGNC Symbol;Acc:HGNC:4431]	145.358	211.331	199.783	182.2
ENST00000225573	55163	PNPO-201	protein_coding	ENSG00000108439	PNPO	pyridoxamine 5'-phosphate oxidase [Source:HGNC Symbol;Acc:HGNC:30260]	950.474	630.659	862.533	876.068
ENST00000225576	201158	TVP23C-201	protein_coding	ENSG00000175106	TVP23C	trans-golgi network vesicle protein 23 homolog C [Source:HGNC Symbol;Acc:HGNC:30453]	44.8496	83.0682	77.6665	117.548
ENST00000225577	6198	RPS6KB1-201	protein_coding	ENSG00000108443	RPS6KB1	ribosomal protein S6 kinase B1 [Source:HGNC Symbol;Acc:HGNC:10436]	567.029	418.283	202.55	544.342
ENST00000225587	NA	ZNF29P-201	unprocessed_pseudogene	ENSG00000108452	ZNF29P	zinc finger protein 29, pseudogene [Source:HGNC Symbol;Acc:HGNC:13080]	0.545103	0.926574	1.97592	0
ENST00000225603	10951	CBX1-201	protein_coding	ENSG00000108468	CBX1	chromobox 1 [Source:HGNC Symbol;Acc:HGNC:1551]	2591.48	1690	1701.44	2527.41
ENST00000225609	9487	PIGL-201	protein_coding	ENSG00000108474	PIGL	phosphatidylinositol glycan anchor biosynthesis class L [Source:HGNC Symbol;Acc:HGNC:8966]	60.8069	54.0338	39.0921	43.4558
ENST00000225614	2584	GALK1-201	protein_coding	ENSG00000108479	GALK1	galactokinase 1 [Source:HGNC Symbol;Acc:HGNC:4118]	577.284	237.178	401.725	666.991
ENST00000225648	3216	HOXB6-201	protein_coding	ENSG00000108511	HOXB6	homeobox B6 [Source:HGNC Symbol;Acc:HGNC:5117]	6.56127	11.6065	0	4.15291
ENST00000225655	5216	PFN1-201	protein_coding	ENSG00000108518	PFN1	profilin 1 [Source:HGNC Symbol;Acc:HGNC:8881]	29367.9	25970.4	26401.8	28236.6
ENST00000225665	8402	SLC25A11-201	protein_coding	ENSG00000108528	SLC25A11	solute carrier family 25 member 11 [Source:HGNC Symbol;Acc:HGNC:10981]	1121.43	828.361	1004.84	910.922
ENST00000225688	51655	RASD1-201	protein_coding	ENSG00000108551	RASD1	ras related dexamethasone induced 1 [Source:HGNC Symbol;Acc:HGNC:15828]	1190.27	76.0726	3785.44	1082.26
ENST00000225696	4927	NUP88-201	protein_coding	ENSG00000108559	NUP88	nucleoporin 88 [Source:HGNC Symbol;Acc:HGNC:8067]	1602.39	1497.37	818.526	1194.57
ENST00000225698	708	C1QBP-201	protein_coding	ENSG00000108561	C1QBP	complement C1q binding protein [Source:HGNC Symbol;Acc:HGNC:1243]	3740.44	3886.75	2658.43	2893.12
ENST00000225719	1362	CPD-201	protein_coding	ENSG00000108582	CPD	carboxypeptidase D [Source:HGNC Symbol;Acc:HGNC:2301]	6211	3415.01	3431.62	6014.51
ENST00000225724	9527	GOSR1-201	protein_coding	ENSG00000108587	GOSR1	golgi SNAP receptor complex member 1 [Source:HGNC Symbol;Acc:HGNC:4430]	976.901	1363.21	1278.85	1344.93
ENST00000225726	57003	CCDC47-201	protein_coding	ENSG00000108588	CCDC47	coiled-coil domain containing 47 [Source:HGNC Symbol;Acc:HGNC:24856]	1425.06	1894.58	1104.42	2016.33
ENST00000225728	51003	MED31-201	protein_coding	ENSG00000108590	MED31	mediator complex subunit 31 [Source:HGNC Symbol;Acc:HGNC:24260]	58.9099	46.5036	77.6929	36.4323
ENST00000225729	1819	DRG2-201	protein_coding	ENSG00000108591	DRG2	developmentally regulated GTP binding protein 2 [Source:HGNC Symbol;Acc:HGNC:3030]	507.163	359.51	129.988	426.187
ENST00000225737	11216	AKAP10-201	protein_coding	ENSG00000108599	AKAP10	A-kinase anchoring protein 10 [Source:HGNC Symbol;Acc:HGNC:368]	683.699	409.26	661.551	737.212
ENST00000225740	218	ALDH3A1-201	protein_coding	ENSG00000108602	ALDH3A1	aldehyde dehydrogenase 3 family member A1 [Source:HGNC Symbol;Acc:HGNC:405]	0	0	0	0
ENST00000225742	6603	SMARCD2-201	protein_coding	ENSG00000108604	SMARCD2	SWI/SNF related, matrix associated, actin dependent regulator of chromatin, subfamily d, member 2 [Source:HGNC Symbol;Acc:HGNC:11107]	0	8.82537	0	17.5677
ENST00000225760	92340	PRR29-201	retained_intron	ENSG00000224383	PRR29	proline rich 29 [Source:HGNC Symbol;Acc:HGNC:25673]	135.291	106.796	22.7101	159.604
ENST00000225777	9144	SYNGR2-201	protein_coding	ENSG00000108639	SYNGR2	synaptogyrin 2 [Source:HGNC Symbol;Acc:HGNC:11499]	97.2858	119.015	104.037	136.06
ENST00000225792	1655	DDX5-201	protein_coding	ENSG00000108654	DDX5	DEAD-box helicase 5 [Source:HGNC Symbol;Acc:HGNC:2746]	15.8893	0	0	0
ENST00000225805	64149	C17orf75-201	protein_coding	ENSG00000108666	C17orf75	chromosome 17 open reading frame 75 [Source:HGNC Symbol;Acc:HGNC:30173]	69.9226	125.14	166.858	137.168
ENST00000225823	40	ASIC2-201	protein_coding	ENSG00000108684	ASIC2	acid sensing ion channel subunit 2 [Source:HGNC Symbol;Acc:HGNC:99]	0	0	0	0
ENST00000225831	6347	CCL2-201	protein_coding	ENSG00000108691	CCL2	C-C motif chemokine ligand 2 [Source:HGNC Symbol;Acc:HGNC:10618]	6.95208	6.13298	49.4848	0
ENST00000225842	6346	CCL1-201	protein_coding	ENSG00000108702	CCL1	C-C motif chemokine ligand 1 [Source:HGNC Symbol;Acc:HGNC:10609]	0	0	0	0
ENST00000225844	6357	CCL13-201	protein_coding	ENSG00000181374	CCL13	C-C motif chemokine ligand 13 [Source:HGNC Symbol;Acc:HGNC:10611]	0	0	0	0
ENST00000225873	5193	PEX12-201	protein_coding	ENSG00000108733	PEX12	peroxisomal biogenesis factor 12 [Source:HGNC Symbol;Acc:HGNC:8854]	145.662	112.927	114.997	191.181
ENST00000225899	3882	KRT32-201	protein_coding	ENSG00000108759	KRT32	keratin 32 [Source:HGNC Symbol;Acc:HGNC:6449]	0	1.58543	0	0
ENST00000225916	2648	KAT2A-201	protein_coding	ENSG00000108773	KAT2A	lysine acetyltransferase 2A [Source:HGNC Symbol;Acc:HGNC:4201]	1613.54	1054.37	1057.65	1263.82
ENST00000225927	4669	NAGLU-201	protein_coding	ENSG00000108784	NAGLU	N-acetyl-alpha-glucosaminidase [Source:HGNC Symbol;Acc:HGNC:7632]	213.019	208.452	323.542	465.699
ENST00000225929	3292	HSD17B1-201	protein_coding	ENSG00000108786	HSD17B1	hydroxysteroid 17-beta dehydrogenase 1 [Source:HGNC Symbol;Acc:HGNC:5210]	2.65289	1.13352	2.32447	11.3188
ENST00000225941	51225	ABI3-201	protein_coding	ENSG00000108798	ABI3	ABI family member 3 [Source:HGNC Symbol;Acc:HGNC:29859]	0	0	0	0
ENST00000225964	1277	COL1A1-201	protein_coding	ENSG00000108821	COL1A1	collagen type I alpha 1 chain [Source:HGNC Symbol;Acc:HGNC:2197]	212.671	511.559	291.451	226.853
ENST00000225969	51264	MRPL27-201	protein_coding	ENSG00000108826	MRPL27	mitochondrial ribosomal protein L27 [Source:HGNC Symbol;Acc:HGNC:14483]	1098.96	896.846	1031.42	1248.68
ENST00000225972	55379	LRRC59-201	protein_coding	ENSG00000108829	LRRC59	leucine rich repeat containing 59 [Source:HGNC Symbol;Acc:HGNC:28817]	6295.49	10809.3	4763.99	9938.37
ENST00000225983	10014	HDAC5-201	protein_coding	ENSG00000108840	HDAC5	histone deacetylase 5 [Source:HGNC Symbol;Acc:HGNC:14068]	150.794	94.1284	190.311	173.17
ENST00000225992	5539	PPY-201	protein_coding	ENSG00000108849	PPY	pancreatic polypeptide [Source:HGNC Symbol;Acc:HGNC:9327]	0	0	0	0
ENST00000226004	1845	DUSP3-201	protein_coding	ENSG00000108861	DUSP3	dual specificity phosphatase 3 [Source:HGNC Symbol;Acc:HGNC:3069]	1601.44	946.491	1411.77	987.428
ENST00000226021	786	CACNG1-201	protein_coding	ENSG00000108878	CACNG1	calcium voltage-gated channel auxiliary subunit gamma 1 [Source:HGNC Symbol;Acc:HGNC:1405]	0	0	1.8322	0
ENST00000226067	3131	HLF-201	protein_coding	ENSG00000108924	HLF	HLF, PAR bZIP transcription factor [Source:HGNC Symbol;Acc:HGNC:4977]	0	0	0	0
ENST00000226091	1949	EFNB3-201	protein_coding	ENSG00000108947	EFNB3	ephrin B3 [Source:HGNC Symbol;Acc:HGNC:3228]	29.4621	13.7035	10.5918	45.9023
ENST00000226094	54757	FAM20A-201	processed_transcript	ENSG00000108950	FAM20A	FAM20A, golgi associated secretory pathway pseudokinase [Source:HGNC Symbol;Acc:HGNC:23015]	5.9127	4.64321	16.0584	18.3938
ENST00000226105	29098	RANGRF-201	protein_coding	ENSG00000108961	RANGRF	RAN guanine nucleotide release factor [Source:HGNC Symbol;Acc:HGNC:17679]	72.3374	16.1053	45.555	21.4229
ENST00000226193	5957	RCVRN-201	protein_coding	ENSG00000109047	RCVRN	recoverin [Source:HGNC Symbol;Acc:HGNC:9937]	0	0	0	0
ENST00000226207	4619	MYH1-201	protein_coding	ENSG00000109061	MYH1	myosin heavy chain 1 [Source:HGNC Symbol;Acc:HGNC:7567]	0	0	0	0
ENST00000226218	7448	VTN-201	protein_coding	ENSG00000109072	VTN	vitronectin [Source:HGNC Symbol;Acc:HGNC:12724]	10.7136	16.0037	47.7471	31.1138
ENST00000226225	7126	TNFAIP1-201	protein_coding	ENSG00000109079	TNFAIP1	TNF alpha induced protein 1 [Source:HGNC Symbol;Acc:HGNC:11894]	1471.47	1328.24	1218.71	1815.99
ENST00000226230	27346	TMEM97-201	protein_coding	ENSG00000109084	TMEM97	transmembrane protein 97 [Source:HGNC Symbol;Acc:HGNC:28106]	456.283	635.681	471.241	642.694
ENST00000226247	8456	FOXN1-201	protein_coding	ENSG00000109101	FOXN1	forkhead box N1 [Source:HGNC Symbol;Acc:HGNC:12765]	0	0	0	0
ENST00000226253	230	ALDOC-201	protein_coding	ENSG00000109107	ALDOC	aldolase, fructose-bisphosphate C [Source:HGNC Symbol;Acc:HGNC:418]	17.5196	6.44893	6.11111	0
ENST00000226279	952	CD38-201	protein_coding	ENSG00000004468	CD38	CD38 molecule [Source:HGNC Symbol;Acc:HGNC:1667]	16.4148	25.4439	18.5151	27.4596
ENST00000226284	3381	IBSP-201	protein_coding	ENSG00000029559	IBSP	integrin binding sialoprotein [Source:HGNC Symbol;Acc:HGNC:5341]	0	0	0	0
ENST00000226299	51056	LAP3-201	protein_coding	ENSG00000002549	LAP3	leucine aminopeptidase 3 [Source:HGNC Symbol;Acc:HGNC:18449]	17.4559	105.299	28.231	0
ENST00000226317	6372	CXCL6-201	protein_coding	ENSG00000124875	CXCL6	C-X-C motif chemokine ligand 6 [Source:HGNC Symbol;Acc:HGNC:10643]	0	0	0	0
ENST00000226319	79960	JADE1-201	protein_coding	ENSG00000077684	JADE1	jade family PHD finger 1 [Source:HGNC Symbol;Acc:HGNC:30027]	54.2099	87.4294	68.5076	0
ENST00000226328	22902	RUFY3-201	protein_coding	ENSG00000018189	RUFY3	RUN and FYVE domain containing 3 [Source:HGNC Symbol;Acc:HGNC:30285]	125.355	87.1047	226.819	136.544
ENST00000226355	173	AFM-201	protein_coding	ENSG00000079557	AFM	afamin [Source:HGNC Symbol;Acc:HGNC:316]	0	0	0	0
ENST00000226359	174	AFP-201	protein_coding	ENSG00000081051	AFP	alpha fetoprotein [Source:HGNC Symbol;Acc:HGNC:317]	0	0	0	0
ENST00000226382	8929	PHOX2B-201	protein_coding	ENSG00000109132	PHOX2B	paired like homeobox 2b [Source:HGNC Symbol;Acc:HGNC:9143]	0	0	0	0
ENST00000226413	2798	GNRHR-201	protein_coding	ENSG00000109163	GNRHR	gonadotropin releasing hormone receptor [Source:HGNC Symbol;Acc:HGNC:4421]	7.19829	9.25432	9.99879	5.93032
ENST00000226432	80157	CWH43-201	protein_coding	ENSG00000109182	CWH43	cell wall biogenesis 43 C-terminal homolog [Source:HGNC Symbol;Acc:HGNC:26133]	0	0	0	0
ENST00000226444	6783	SULT1E1-201	protein_coding	ENSG00000109193	SULT1E1	sulfotransferase family 1E member 1 [Source:HGNC Symbol;Acc:HGNC:11377]	4.83434	8.01972	16.4577	7.78077
ENST00000226460	26952	SMR3A-201	protein_coding	ENSG00000109208	SMR3A	submaxillary gland androgen regulated protein 3A [Source:HGNC Symbol;Acc:HGNC:19216]	0	0	0	0
ENST00000226522	8649	LAMTOR3-201	protein_coding	ENSG00000109270	LAMTOR3	late endosomal/lysosomal adaptor, MAPK and MTOR activator 3 [Source:HGNC Symbol;Acc:HGNC:15606]	284.442	211.789	197.949	233.959
ENST00000226524	5197	PF4V1-201	protein_coding	ENSG00000109272	PF4V1	platelet factor 4 variant 1 [Source:HGNC Symbol;Acc:HGNC:8862]	0	0	0	0
ENST00000226574	4790	NFKB1-201	protein_coding	ENSG00000109320	NFKB1	nuclear factor kappa B subunit 1 [Source:HGNC Symbol;Acc:HGNC:7794]	317.863	432.337	366.64	566.528
ENST00000226578	4126	MANBA-201	protein_coding	ENSG00000109323	MANBA	mannosidase beta [Source:HGNC Symbol;Acc:HGNC:6831]	398.139	64.0426	239.516	147.04
ENST00000226725	11275	KLHL2-201	protein_coding	ENSG00000109466	KLHL2	kelch like family member 2 [Source:HGNC Symbol;Acc:HGNC:6353]	195.896	484.44	310.078	259.439
ENST00000226730	3558	IL2-201	protein_coding	ENSG00000109471	IL2	interleukin 2 [Source:HGNC Symbol;Acc:HGNC:6001]	0	0	0	0
ENST00000226760	7466	WFS1-201	protein_coding	ENSG00000109501	WFS1	wolframin ER transmembrane glycoprotein [Source:HGNC Symbol;Acc:HGNC:12762]	538.586	947.88	1794.78	1820.63
ENST00000226796	54433	GAR1-201	protein_coding	ENSG00000109534	GAR1	GAR1 ribonucleoprotein [Source:HGNC Symbol;Acc:HGNC:14264]	654.104	876.356	610.489	1002.55
ENST00000226798	2483	FRG1-201	protein_coding	ENSG00000109536	FRG1	FSHD region gene 1 [Source:HGNC Symbol;Acc:HGNC:3954]	0	0	0	0
ENST00000226951	116449	CLNK-201	protein_coding	ENSG00000109684	CLNK	cytokine dependent hematopoietic cell linker [Source:HGNC Symbol;Acc:HGNC:17438]	0	0	0	0
ENST00000227065	25854	FAM149A-201	protein_coding	ENSG00000109794	FAM149A	family with sequence similarity 149 member A [Source:HGNC Symbol;Acc:HGNC:24527]	0	0	0	0
ENST00000227135	53340	SPA17-201	protein_coding	ENSG00000064199	SPA17	sperm autoantigenic protein 17 [Source:HGNC Symbol;Acc:HGNC:11210]	394.523	187.2	296.914	246.141
ENST00000227155	3732	CD82-201	protein_coding	ENSG00000085117	CD82	CD82 molecule [Source:HGNC Symbol;Acc:HGNC:6210]	3442.28	6352.61	3596.79	2138.59
ENST00000227157	3939	LDHA-201	protein_coding	ENSG00000134333	LDHA	lactate dehydrogenase A [Source:HGNC Symbol;Acc:HGNC:6535]	135.137	201.269	27.6926	0
ENST00000227163	6688	SPI1-201	protein_coding	ENSG00000066336	SPI1	Spi-1 proto-oncogene [Source:HGNC Symbol;Acc:HGNC:11241]	0	0	0	0
ENST00000227214	58473	PLEKHB1-201	protein_coding	ENSG00000021300	PLEKHB1	pleckstrin homology domain containing B1 [Source:HGNC Symbol;Acc:HGNC:19079]	25.4092	30.9328	56.4433	86.6652
ENST00000227251	1410	CRYAB-201	protein_coding	ENSG00000109846	CRYAB	crystallin alpha B [Source:HGNC Symbol;Acc:HGNC:2389]	0	0	0	0
ENST00000227266	1075	CTSC-201	protein_coding	ENSG00000109861	CTSC	cathepsin C [Source:HGNC Symbol;Acc:HGNC:2528]	2792.53	1183.26	2121.61	3328.97
ENST00000227322	8882	ZPR1-201	protein_coding	ENSG00000109917	ZPR1	ZPR1 zinc finger [Source:HGNC Symbol;Acc:HGNC:13051]	1725.13	1896.91	2358.4	2442.57
ENST00000227348	56253	CRTAM-201	protein_coding	ENSG00000109943	CRTAM	cytotoxic and regulatory T cell molecule [Source:HGNC Symbol;Acc:HGNC:24313]	58.21	46.8591	18.1448	4.10214
ENST00000227349	79864	JHY-201	protein_coding	ENSG00000109944	JHY	junctional cadherin complex regulator [Source:HGNC Symbol;Acc:HGNC:26288]	0	0	25.7017	0
ENST00000227378	3312	HSPA8-201	protein_coding	ENSG00000109971	HSPA8	heat shock protein family A (Hsp70) member 8 [Source:HGNC Symbol;Acc:HGNC:5241]	34117	29902.8	19703.4	18949
ENST00000227451	23220	DTX4-201	protein_coding	ENSG00000110042	DTX4	deltex E3 ubiquitin ligase 4 [Source:HGNC Symbol;Acc:HGNC:29151]	19.8747	0	10.4974	34.1152
ENST00000227471	81622	UNC93B1-201	protein_coding	ENSG00000110057	UNC93B1	unc-93 homolog B1, TLR signaling regulator [Source:HGNC Symbol;Acc:HGNC:13481]	1185.93	910.447	922.323	1153.93
ENST00000227474	83480	PUS3-201	protein_coding	ENSG00000110060	PUS3	pseudouridylate synthase 3 [Source:HGNC Symbol;Acc:HGNC:25461]	31.7633	0	107.786	130.224
ENST00000227495	6484	ST3GAL4-201	protein_coding	ENSG00000110080	ST3GAL4	ST3 beta-galactoside alpha-2,3-sialyltransferase 4 [Source:HGNC Symbol;Acc:HGNC:10864]	238.84	509.141	288.853	418.911
ENST00000227503	7536	SF1-201	protein_coding	ENSG00000168066	SF1	splicing factor 1 [Source:HGNC Symbol;Acc:HGNC:12950]	142.041	321.136	214.078	1281.35
ENST00000227507	595	CCND1-201	protein_coding	ENSG00000110092	CCND1	cyclin D1 [Source:HGNC Symbol;Acc:HGNC:1582]	10088.3	21904.2	13930.2	17749.2
ENST00000227520	79080	CCDC86-201	protein_coding	ENSG00000110104	CCDC86	coiled-coil domain containing 86 [Source:HGNC Symbol;Acc:HGNC:28359]	1331.86	1995.08	949.422	1993.23
ENST00000227524	27339	PRPF19-201	protein_coding	ENSG00000110107	PRPF19	pre-mRNA processing factor 19 [Source:HGNC Symbol;Acc:HGNC:17896]	2546.71	4022.03	1871.62	3194.04
ENST00000227525	79073	TMEM109-201	protein_coding	ENSG00000110108	TMEM109	transmembrane protein 109 [Source:HGNC Symbol;Acc:HGNC:28771]	1576.25	1362.26	906.313	1811.98
ENST00000227618	25906	ANAPC15-201	protein_coding	ENSG00000110200	ANAPC15	anaphase promoting complex subunit 15 [Source:HGNC Symbol;Acc:HGNC:24531]	83.2919	83.6049	91.4438	95.804
ENST00000227638	24145	PANX1-201	protein_coding	ENSG00000110218	PANX1	pannexin 1 [Source:HGNC Symbol;Acc:HGNC:8599]	906.371	1245.73	701.551	1795.41
ENST00000227665	116519	APOA5-201	protein_coding	ENSG00000110243	APOA5	apolipoprotein A5 [Source:HGNC Symbol;Acc:HGNC:17288]	0	0	0	0
ENST00000227667	345	APOC3-201	protein_coding	ENSG00000110245	APOC3	apolipoprotein C3 [Source:HGNC Symbol;Acc:HGNC:610]	0	0	0	0
ENST00000227752	3587	IL10RA-201	protein_coding	ENSG00000110324	IL10RA	interleukin 10 receptor subunit alpha [Source:HGNC Symbol;Acc:HGNC:5964]	0	0	0	0
ENST00000227756	374378	GALNT18-201	protein_coding	ENSG00000110328	GALNT18	polypeptide N-acetylgalactosaminyltransferase 18 [Source:HGNC Symbol;Acc:HGNC:30488]	806.425	205.949	606.202	777.666
ENST00000227758	329	BIRC2-201	protein_coding	ENSG00000110330	BIRC2	baculoviral IAP repeat containing 2 [Source:HGNC Symbol;Acc:HGNC:590]	1548.82	3432.18	1186.62	2917.07
ENST00000227868	8050	PDHX-201	protein_coding	ENSG00000110435	PDHX	pyruvate dehydrogenase complex component X [Source:HGNC Symbol;Acc:HGNC:21350]	843.135	793.858	683.269	1130.68
ENST00000227880	51296	SLC15A3-201	protein_coding	ENSG00000110446	SLC15A3	solute carrier family 15 member 3 [Source:HGNC Symbol;Acc:HGNC:18068]	77.8142	290.9	70.3754	183.011
ENST00000227918	4250	SCGB2A2-201	protein_coding	ENSG00000110484	SCGB2A2	secretoglobin family 2A member 2 [Source:HGNC Symbol;Acc:HGNC:7050]	30.67	23.0677	14.6969	41.2568
ENST00000228027	84649	DGAT2-201	protein_coding	ENSG00000062282	DGAT2	diacylglycerol O-acyltransferase 2 [Source:HGNC Symbol;Acc:HGNC:16940]	189.208	1491.31	808.506	1166.75
ENST00000228136	10944	C11orf58-201	protein_coding	ENSG00000110696	C11orf58	chromosome 11 open reading frame 58 [Source:HGNC Symbol;Acc:HGNC:16990]	2252.56	2994.73	1540.14	2524.78
ENST00000228140	6207	RPS13-201	protein_coding	ENSG00000110700	RPS13	ribosomal protein S13 [Source:HGNC Symbol;Acc:HGNC:10386]	11994.8	7547.22	8714.19	8353.44
ENST00000228226	3240	HP-201	protein_coding	ENSG00000257017	HP	haptoglobin [Source:HGNC Symbol;Acc:HGNC:5141]	0	0	0	0
ENST00000228251	8531	YBX3-201	protein_coding	ENSG00000060138	YBX3	Y-box binding protein 3 [Source:HGNC Symbol;Acc:HGNC:2428]	1696.15	2332.48	1566.15	1733.95
ENST00000228264	1663	DDX11-201	protein_coding	ENSG00000013573	DDX11	DEAD/H-box helicase 11 [Source:HGNC Symbol;Acc:HGNC:2736]	239.435	68.0553	187.64	208.983
ENST00000228280	4254	KITLG-201	protein_coding	ENSG00000049130	KITLG	KIT ligand [Source:HGNC Symbol;Acc:HGNC:6343]	12.789	9.15975	0	3.9906
ENST00000228284	9733	SART3-201	protein_coding	ENSG00000075856	SART3	squamous cell carcinoma antigen recognized by T cells 3 [Source:HGNC Symbol;Acc:HGNC:16860]	359.931	325.008	176.098	318.834
ENST00000228289	10795	ZNF268-201	protein_coding	ENSG00000090612	ZNF268	zinc finger protein 268 [Source:HGNC Symbol;Acc:HGNC:13061]	0	77.7193	0	26.4558
ENST00000228306	6175	RPLP0-201	protein_coding	ENSG00000089157	RPLP0	ribosomal protein lateral stalk subunit P0 [Source:HGNC Symbol;Acc:HGNC:10371]	4812.06	2505.77	2413.29	4495.55
ENST00000228307	5829	PXN-201	protein_coding	ENSG00000089159	PXN	paxillin [Source:HGNC Symbol;Acc:HGNC:9718]	683.762	62.5279	15.9546	1707.28
ENST00000228318	5250	SLC25A3-202	protein_coding	ENSG00000075415	SLC25A3	solute carrier family 25 member 3 [Source:HGNC Symbol;Acc:HGNC:10989]	0	0	0	0
ENST00000228345	5893	RAD52-201	retained_intron	ENSG00000002016	RAD52	RAD52 homolog, DNA repair protein [Source:HGNC Symbol;Acc:HGNC:9824]	45.5178	28.8959	9.61166	23.7058
ENST00000228347	55703	POLR3B-201	protein_coding	ENSG00000013503	POLR3B	RNA polymerase III subunit B [Source:HGNC Symbol;Acc:HGNC:30348]	350.642	539.252	264.152	588.941
ENST00000228425	8496	PPFIBP1-201	protein_coding	ENSG00000110841	PPFIBP1	PPFIA binding protein 1 [Source:HGNC Symbol;Acc:HGNC:9249]	1314.76	1508.78	1136.64	1217.09
ENST00000228434	969	CD69-201	protein_coding	ENSG00000110848	CD69	CD69 molecule [Source:HGNC Symbol;Acc:HGNC:1694]	0	0	0	0
ENST00000228437	11108	PRDM4-201	protein_coding	ENSG00000110851	PRDM4	PR/SET domain 4 [Source:HGNC Symbol;Acc:HGNC:9348]	1432.47	1196.35	926.276	2008.19
ENST00000228438	9976	CLEC2B-201	protein_coding	ENSG00000110852	CLEC2B	C-type lectin domain family 2 member B [Source:HGNC Symbol;Acc:HGNC:2053]	147.562	69.7202	23.7953	136.136
ENST00000228463	6404	SELPLG-201	protein_coding	ENSG00000110876	SELPLG	selectin P ligand [Source:HGNC Symbol;Acc:HGNC:10722]	0	10.2759	5.61033	2.18549
ENST00000228468	41	ASIC1-201	protein_coding	ENSG00000110881	ASIC1	acid sensing ion channel subunit 1 [Source:HGNC Symbol;Acc:HGNC:100]	5.28015	0	0	66.0984
ENST00000228476	1610	DAO-201	protein_coding	ENSG00000110887	DAO	D-amino acid oxidase [Source:HGNC Symbol;Acc:HGNC:2671]	0	0	0	0
ENST00000228495	83892	KCTD10-201	protein_coding	ENSG00000110906	KCTD10	potassium channel tetramerization domain containing 10 [Source:HGNC Symbol;Acc:HGNC:23236]	874.463	897.872	808.612	1318.44
ENST00000228506	9761	MLEC-201	protein_coding	ENSG00000110917	MLEC	malectin [Source:HGNC Symbol;Acc:HGNC:28973]	6674.63	5355.89	4292.19	6642.11
ENST00000228510	4598	MVK-201	protein_coding	ENSG00000110921	MVK	mevalonate kinase [Source:HGNC Symbol;Acc:HGNC:7530]	167.776	278.158	184.387	541.395
ENST00000228515	81566	CSRNP2-201	protein_coding	ENSG00000110925	CSRNP2	cysteine and serine rich nuclear protein 2 [Source:HGNC Symbol;Acc:HGNC:16006]	461.771	485.577	301.113	564.136
ENST00000228534	51561	IL23A-201	protein_coding	ENSG00000110944	IL23A	interleukin 23 subunit alpha [Source:HGNC Symbol;Acc:HGNC:15488]	35.8822	92.2446	9.94711	121.029
ENST00000228567	341359	SYT10-201	protein_coding	ENSG00000110975	SYT10	synaptotagmin 10 [Source:HGNC Symbol;Acc:HGNC:19266]	0	0	0	0
ENST00000228606	1594	CYP27B1-201	protein_coding	ENSG00000111012	CYP27B1	cytochrome P450 family 27 subfamily B member 1 [Source:HGNC Symbol;Acc:HGNC:2606]	42.0077	0	0	29.1111
ENST00000228641	4618	MYF6-201	protein_coding	ENSG00000111046	MYF6	myogenic factor 6 [Source:HGNC Symbol;Acc:HGNC:7566]	0	0	0	0
ENST00000228644	4617	MYF5-201	protein_coding	ENSG00000111049	MYF5	myogenic factor 5 [Source:HGNC Symbol;Acc:HGNC:7565]	0	0	0	0
ENST00000228682	2735	GLI1-201	protein_coding	ENSG00000111087	GLI1	GLI family zinc finger 1 [Source:HGNC Symbol;Acc:HGNC:4317]	0	0	0	0
ENST00000228705	57460	PPM1H-201	protein_coding	ENSG00000111110	PPM1H	protein phosphatase, Mg2+/Mn2+ dependent 1H [Source:HGNC Symbol;Acc:HGNC:18583]	133.18	99.2627	91.4199	98.2426
ENST00000228740	4048	LTA4H-201	protein_coding	ENSG00000111144	LTA4H	leukotriene A4 hydrolase [Source:HGNC Symbol;Acc:HGNC:6710]	4151.93	1269.19	2403.64	3244.4
ENST00000228741	2004	ELK3-201	protein_coding	ENSG00000111145	ELK3	ELK3, ETS transcription factor [Source:HGNC Symbol;Acc:HGNC:3325]	4604.99	3779.48	2437.63	4718.12
ENST00000228799	55846	ITFG2-201	protein_coding	ENSG00000111203	ITFG2	integrin alpha FG-GAP repeat containing 2 [Source:HGNC Symbol;Acc:HGNC:30879]	56.1731	141.923	75.1308	117.152
ENST00000228811	5554	PRR4-201	protein_coding	ENSG00000111215	PRR4	proline rich 4 (lacrimal) [Source:HGNC Symbol;Acc:HGNC:18020]	0	0	0	0
ENST00000228811	11272	PRR4-201	protein_coding	ENSG00000111215	PRR4	proline rich 4 (lacrimal) [Source:HGNC Symbol;Acc:HGNC:18020]	0	0	0	0
ENST00000228820	57097	PARP11-201	protein_coding	ENSG00000111224	PARP11	poly(ADP-ribose) polymerase family member 11 [Source:HGNC Symbol;Acc:HGNC:1186]	23.5761	0	18.9992	94.3075
ENST00000228825	10094	ARPC3-201	protein_coding	ENSG00000111229	ARPC3	actin related protein 2/3 complex subunit 3 [Source:HGNC Symbol;Acc:HGNC:706]	9043.54	4984.31	5202.41	7163.57
ENST00000228827	51184	GPN3-201	protein_coding	ENSG00000111231	GPN3	GPN-loop GTPase 3 [Source:HGNC Symbol;Acc:HGNC:30186]	1123.02	724.682	696.185	944.278
ENST00000228837	2251	FGF6-201	protein_coding	ENSG00000111241	FGF6	fibroblast growth factor 6 [Source:HGNC Symbol;Acc:HGNC:3684]	0	0	0	0
ENST00000228841	4633	MYL2-201	protein_coding	ENSG00000111245	MYL2	myosin light chain 2 [Source:HGNC Symbol;Acc:HGNC:7583]	0	0	0	0
ENST00000228843	10635	RAD51AP1-201	protein_coding	ENSG00000111247	RAD51AP1	RAD51 associated protein 1 [Source:HGNC Symbol;Acc:HGNC:16956]	141.329	173.637	0	95.807
ENST00000228850	10566	AKAP3-201	protein_coding	ENSG00000111254	AKAP3	A-kinase anchoring protein 3 [Source:HGNC Symbol;Acc:HGNC:373]	0	0	0	0
ENST00000228862	80824	DUSP16-201	protein_coding	ENSG00000111266	DUSP16	dual specificity phosphatase 16 [Source:HGNC Symbol;Acc:HGNC:17909]	13.1405	12.245	6.06865	0
ENST00000228865	1389	CREBL2-201	protein_coding	ENSG00000111269	CREBL2	cAMP responsive element binding protein like 2 [Source:HGNC Symbol;Acc:HGNC:2350]	1274.77	1068.29	650.67	969.961
ENST00000228872	1027	CDKN1B-201	protein_coding	ENSG00000111276	CDKN1B	cyclin dependent kinase inhibitor 1B [Source:HGNC Symbol;Acc:HGNC:1785]	1030.87	903.436	687.907	663.887
ENST00000228887	55507	GPRC5D-201	protein_coding	ENSG00000111291	GPRC5D	G protein-coupled receptor class C group 5 member D [Source:HGNC Symbol;Acc:HGNC:13310]	0	2.45222	5.93609	19.1169
ENST00000228916	6337	SCNN1A-201	protein_coding	ENSG00000111319	SCNN1A	sodium channel epithelial 1 alpha subunit [Source:HGNC Symbol;Acc:HGNC:10599]	272.458	34.163	112.474	52.5004
ENST00000228918	4055	LTBR-201	protein_coding	ENSG00000111321	LTBR	lymphotoxin beta receptor [Source:HGNC Symbol;Acc:HGNC:6718]	3041.98	2563.53	2087.32	2452.18
ENST00000228922	79676	OGFOD2-201	protein_coding	ENSG00000111325	OGFOD2	2-oxoglutarate and iron dependent oxygenase domain containing 2 [Source:HGNC Symbol;Acc:HGNC:25823]	68.2227	54.7128	81.2882	124.264
ENST00000228928	4940	OAS3-201	protein_coding	ENSG00000111331	OAS3	2'-5'-oligoadenylate synthetase 3 [Source:HGNC Symbol;Acc:HGNC:8088]	584.004	1151.56	676.158	1292.13
ENST00000228936	420	ART4-201	protein_coding	ENSG00000111339	ART4	ADP-ribosyltransferase 4 (Dombrock blood group) [Source:HGNC Symbol;Acc:HGNC:726]	0	5.81478	5.95406	5.13425
ENST00000228938	4256	MGP-201	protein_coding	ENSG00000111341	MGP	matrix Gla protein [Source:HGNC Symbol;Acc:HGNC:7060]	12.0228	5.00077	3.3721	7.78239
ENST00000228945	397	ARHGDIB-201	protein_coding	ENSG00000111348	ARHGDIB	Rho GDP dissociation inhibitor beta [Source:HGNC Symbol;Acc:HGNC:679]	819.006	1480.94	778.5	1081.15
ENST00000228955	2967	GTF2H3-201	protein_coding	ENSG00000111358	GTF2H3	general transcription factor IIH subunit 3 [Source:HGNC Symbol;Acc:HGNC:4657]	263.941	218.291	0	359.813
ENST00000229002	79785	RERGL-201	protein_coding	ENSG00000111404	RERGL	RERG like [Source:HGNC Symbol;Acc:HGNC:26213]	0	0	0	0
ENST00000229003	8909	ENDOU-201	protein_coding	ENSG00000111405	ENDOU	endonuclease, poly(U) specific [Source:HGNC Symbol;Acc:HGNC:14369]	0	0	0	0
ENST00000229022	7421	VDR-201	protein_coding	ENSG00000111424	VDR	vitamin D receptor [Source:HGNC Symbol;Acc:HGNC:12679]	0	132.219	10.0814	0
ENST00000229030	11211	FZD10-201	protein_coding	ENSG00000111432	FZD10	frizzled class receptor 10 [Source:HGNC Symbol;Acc:HGNC:4039]	0	0	0	0
ENST00000229134	55801	IL26-201	protein_coding	ENSG00000111536	IL26	interleukin 26 [Source:HGNC Symbol;Acc:HGNC:17119]	0	0	0	0
ENST00000229135	3458	IFNG-201	protein_coding	ENSG00000111537	IFNG	interferon gamma [Source:HGNC Symbol;Acc:HGNC:5438]	0	0	0	0
ENST00000229179	57122	NUP107-201	protein_coding	ENSG00000111581	NUP107	nucleoporin 107 [Source:HGNC Symbol;Acc:HGNC:29914]	111.309	68.4819	84.9578	47.6706
ENST00000229195	4848	CNOT2-201	protein_coding	ENSG00000111596	CNOT2	CCR4-NOT transcription complex subunit 2 [Source:HGNC Symbol;Acc:HGNC:7878]	168.742	156.658	120.743	172.304
ENST00000229201	8914	TIMELESS-201	protein_coding	ENSG00000111602	TIMELESS	timeless circadian regulator [Source:HGNC Symbol;Acc:HGNC:11813]	1017.69	1308.73	250.571	428.189
ENST00000229214	11103	KRR1-201	protein_coding	ENSG00000111615	KRR1	KRR1, small subunit processome component homolog [Source:HGNC Symbol;Acc:HGNC:5176]	910.752	1093.75	743.602	1103.71
ENST00000229238	51258	MRPL51-201	protein_coding	ENSG00000111639	MRPL51	mitochondrial ribosomal protein L51 [Source:HGNC Symbol;Acc:HGNC:14044]	1546.37	1306.6	1058.32	937.902
ENST00000229239	2597	GAPDH-201	protein_coding	ENSG00000111640	GAPDH	glyceraldehyde-3-phosphate dehydrogenase [Source:HGNC Symbol;Acc:HGNC:4141]	28.6635	66.3992	32.4404	41.267
ENST00000229243	84519	ACRBP-201	protein_coding	ENSG00000111644	ACRBP	acrosin binding protein [Source:HGNC Symbol;Acc:HGNC:17195]	0	0	0	0
ENST00000229251	50813	COPS7A-201	protein_coding	ENSG00000111652	COPS7A	COP9 signalosome subunit 7A [Source:HGNC Symbol;Acc:HGNC:16758]	503.24	87.0551	168.719	229.255
ENST00000229264	2784	GNB3-201	protein_coding	ENSG00000111664	GNB3	G protein subunit beta 3 [Source:HGNC Symbol;Acc:HGNC:4400]	0	9.33297	2.76799	0
ENST00000229265	83461	CDCA3-201	protein_coding	ENSG00000111665	CDCA3	cell division cycle associated 3 [Source:HGNC Symbol;Acc:HGNC:14624]	1104.87	673.494	496.733	548.817
ENST00000229266	56994	CHPT1-201	protein_coding	ENSG00000111666	CHPT1	choline phosphotransferase 1 [Source:HGNC Symbol;Acc:HGNC:17852]	441.122	191.845	252.588	438.903
ENST00000229268	8078	USP5-201	protein_coding	ENSG00000111667	USP5	ubiquitin specific peptidase 5 [Source:HGNC Symbol;Acc:HGNC:12628]	291.442	377.81	223.361	292.082
ENST00000229270	7167	TPI1-201	protein_coding	ENSG00000111669	TPI1	triosephosphate isomerase 1 [Source:HGNC Symbol;Acc:HGNC:12009]	0	5.6671	0	5.1573
ENST00000229277	2026	ENO2-201	protein_coding	ENSG00000111674	ENO2	enolase 2 [Source:HGNC Symbol;Acc:HGNC:3353]	1949.55	670.298	731.243	1364.54
ENST00000229281	113246	C12orf57-201	protein_coding	ENSG00000111678	C12orf57	chromosome 12 open reading frame 57 [Source:HGNC Symbol;Acc:HGNC:29521]	3571.79	1565.53	2956.63	2402.06
ENST00000229304	339	APOBEC1-201	protein_coding	ENSG00000111701	APOBEC1	apolipoprotein B mRNA editing enzyme catalytic subunit 1 [Source:HGNC Symbol;Acc:HGNC:604]	0	0	0	0
ENST00000229307	79923	NANOG-201	protein_coding	ENSG00000111704	NANOG	Nanog homeobox [Source:HGNC Symbol;Acc:HGNC:20857]	24.1413	35.7834	87.5779	29.4026
ENST00000229314	51026	GOLT1B-201	protein_coding	ENSG00000111711	GOLT1B	golgi transport 1B [Source:HGNC Symbol;Acc:HGNC:20175]	1283.78	1647.79	701.669	1241.94
ENST00000229328	5564	PRKAB1-201	protein_coding	ENSG00000111725	PRKAB1	protein kinase AMP-activated non-catalytic subunit beta 1 [Source:HGNC Symbol;Acc:HGNC:9378]	216.73	182.664	206.33	586.909
ENST00000229329	55907	CMAS-201	protein_coding	ENSG00000111726	CMAS	cytidine monophosphate N-acetylneuraminic acid synthetase [Source:HGNC Symbol;Acc:HGNC:18290]	1810.09	1006.92	817.622	873.456
ENST00000229330	29915	HCFC2-201	protein_coding	ENSG00000111727	HCFC2	host cell factor C2 [Source:HGNC Symbol;Acc:HGNC:24972]	200.927	116.455	133.261	148.154
ENST00000229332	50856	CLEC4A-201	protein_coding	ENSG00000111729	CLEC4A	C-type lectin domain family 4 member A [Source:HGNC Symbol;Acc:HGNC:13257]	0	1.38155	0	0
ENST00000229335	57379	AICDA-201	protein_coding	ENSG00000111732	AICDA	activation induced cytidine deaminase [Source:HGNC Symbol;Acc:HGNC:13203]	6.88302	5.96625	13.2594	8.30921
ENST00000229340	11021	RAB35-201	protein_coding	ENSG00000111737	RAB35	RAB35, member RAS oncogene family [Source:HGNC Symbol;Acc:HGNC:9774]	2188.89	2511.77	1417.26	3310.03
ENST00000229379	1337	COX6A1-201	protein_coding	ENSG00000111775	COX6A1	cytochrome c oxidase subunit 6A1 [Source:HGNC Symbol;Acc:HGNC:2277]	11721	5777.03	7934.4	10469.3
ENST00000229384	283459	GATC-201	protein_coding	ENSG00000257218	GATC	glutamyl-tRNA amidotransferase subunit C [Source:HGNC Symbol;Acc:HGNC:25068]	0	0	7.82762	9.82571
ENST00000229387	5992	RFX4-201	protein_coding	ENSG00000111783	RFX4	regulatory factor X4 [Source:HGNC Symbol;Acc:HGNC:9985]	0	0	0	0
ENST00000229390	8683	SRSF9-201	protein_coding	ENSG00000111786	SRSF9	serine and arginine rich splicing factor 9 [Source:HGNC Symbol;Acc:HGNC:10791]	1124.49	856.348	1111.8	1476.54
ENST00000229395	26127	FGFR1OP2-201	protein_coding	ENSG00000111790	FGFR1OP2	FGFR1 oncogene partner 2 [Source:HGNC Symbol;Acc:HGNC:23098]	276.72	283.521	169.92	208.02
ENST00000229402	3820	KLRB1-201	protein_coding	ENSG00000111796	KLRB1	killer cell lectin like receptor B1 [Source:HGNC Symbol;Acc:HGNC:6373]	0	0	0	0
ENST00000229405	7629	ZNF76-201	nonsense_mediated_decay	ENSG00000065029	ZNF76	zinc finger protein 76 [Source:HGNC Symbol;Acc:HGNC:13149]	177.715	72.0788	149.03	69.8425
ENST00000229416	2729	GCLC-201	protein_coding	ENSG00000001084	GCLC	glutamate-cysteine ligase catalytic subunit [Source:HGNC Symbol;Acc:HGNC:4311]	578.688	292.726	275.542	502.407
ENST00000229447	389434	IYD-201	protein_coding	ENSG00000009765	IYD	iodotyrosine deiodinase [Source:HGNC Symbol;Acc:HGNC:21071]	0	0	0	0
ENST00000229465	NA	AL355916.1-201	lincRNA	ENSG00000232774	AL355916.1		1005.35	562.411	1811.34	1252.09
ENST00000229471	2534	FYN-201	protein_coding	ENSG00000010810	FYN	FYN proto-oncogene, Src family tyrosine kinase [Source:HGNC Symbol;Acc:HGNC:4037]	400.109	154.536	441.951	338.18
ENST00000229554	345895	RSPH4A-201	protein_coding	ENSG00000111834	RSPH4A	radial spoke head 4 homolog A [Source:HGNC Symbol;Acc:HGNC:21558]	9.15611	14.0481	0	0
ENST00000229563	51522	TMEM14C-201	protein_coding	ENSG00000111843	TMEM14C	transmembrane protein 14C [Source:HGNC Symbol;Acc:HGNC:20952]	1365.2	787.316	1495.72	1636.51
ENST00000229570	57150	SMIM8-201	protein_coding	ENSG00000111850	SMIM8	small integral membrane protein 8 [Source:HGNC Symbol;Acc:HGNC:21401]	69.0908	28.94	4.0022	26.9343
ENST00000229583	84830	ADTRP-201	protein_coding	ENSG00000111863	ADTRP	androgen dependent TFPI regulating protein [Source:HGNC Symbol;Acc:HGNC:21214]	22.6915	8.01867	0	27.3034
ENST00000229595	25842	ASF1A-201	protein_coding	ENSG00000111875	ASF1A	anti-silencing function 1A histone chaperone [Source:HGNC Symbol;Acc:HGNC:20995]	574.149	549.978	435.559	654.708
ENST00000229633	135114	HINT3-201	protein_coding	ENSG00000111911	HINT3	histidine triad nucleotide binding protein 3 [Source:HGNC Symbol;Acc:HGNC:18468]	557.539	404.514	504.378	700.7
ENST00000229634	135112	NCOA7-201	protein_coding	ENSG00000111912	NCOA7	nuclear receptor coactivator 7 [Source:HGNC Symbol;Acc:HGNC:21081]	182.561	231.144	35.324	215.085
ENST00000229708	80329	ULBP1-201	protein_coding	ENSG00000111981	ULBP1	UL16 binding protein 1 [Source:HGNC Symbol;Acc:HGNC:14893]	33.9519	27.559	44.7738	51.7724
ENST00000229725	4758	NEU1-201	protein_coding	ENSG00000184494	NEU1	neuraminidase 1 [Source:HGNC Symbol;Acc:HGNC:7758]	85.7782	19.3073	26.4962	114.847
ENST00000229729	80736	SLC44A4-202	protein_coding	ENSG00000204385	SLC44A4	solute carrier family 44 member 4 [Source:HGNC Symbol;Acc:HGNC:13941]	2.69664	0	0	0
ENST00000229758	26271	FBXO5-201	protein_coding	ENSG00000112029	FBXO5	F-box protein 5 [Source:HGNC Symbol;Acc:HGNC:13584]	553.409	868.288	384.666	421.413
ENST00000229768	4988	OPRM1-201	protein_coding	ENSG00000112038	OPRM1	opioid receptor mu 1 [Source:HGNC Symbol;Acc:HGNC:8156]	0	0	0	0
ENST00000229769	2178	FANCE-201	protein_coding	ENSG00000112039	FANCE	Fanconi anemia complementation group E [Source:HGNC Symbol;Acc:HGNC:3586]	709.292	683.4	575.492	1263.84
ENST00000229771	7287	TULP1-201	protein_coding	ENSG00000112041	TULP1	tubby like protein 1 [Source:HGNC Symbol;Acc:HGNC:12423]	0	0	0	0
ENST00000229794	1432	MAPK14-201	protein_coding	ENSG00000112062	MAPK14	mitogen-activated protein kinase 14 [Source:HGNC Symbol;Acc:HGNC:6876]	3029.42	2145.31	1646.41	4437.79
ENST00000229795	1432	MAPK14-202	protein_coding	ENSG00000112062	MAPK14	mitogen-activated protein kinase 14 [Source:HGNC Symbol;Acc:HGNC:6876]	362.71	368.849	509.066	507.141
ENST00000229810	6005	RHAG-201	protein_coding	ENSG00000112077	RHAG	Rh associated glycoprotein [Source:HGNC Symbol;Acc:HGNC:10006]	0	0	0	0
ENST00000229812	11329	STK38-201	protein_coding	ENSG00000112079	STK38	serine/threonine kinase 38 [Source:HGNC Symbol;Acc:HGNC:17847]	3648.83	2166.48	2469.24	5465.8
ENST00000229829	3111	HLA-DOA-201	protein_coding	ENSG00000204252	HLA-DOA	major histocompatibility complex, class II, DO alpha [Source:HGNC Symbol;Acc:HGNC:4936]	7.78676	0	1.91813	0
ENST00000229854	4172	MCM3-201	protein_coding	ENSG00000112118	MCM3	minichromosome maintenance complex component 3 [Source:HGNC Symbol;Acc:HGNC:6945]	4633.4	5000.3	2494.23	3520.64
ENST00000229866	9025	RNF8-201	nonsense_mediated_decay	ENSG00000112130	RNF8	ring finger protein 8 [Source:HGNC Symbol;Acc:HGNC:10071]	590.215	387.485	334.069	886.357
ENST00000229903	55776	SAYSD1-201	protein_coding	ENSG00000112167	SAYSD1	SAYSVFN motif domain containing 1 [Source:HGNC Symbol;Acc:HGNC:21025]	126.584	100.44	172.598	164.827
ENST00000229913	221458	KIF6-201	protein_coding	ENSG00000164627	KIF6	kinesin family member 6 [Source:HGNC Symbol;Acc:HGNC:21202]	0	12.0572	0	0
ENST00000229922	10486	CAP2-201	protein_coding	ENSG00000112186	CAP2	cyclase associated actin cytoskeleton regulatory protein 2 [Source:HGNC Symbol;Acc:HGNC:20039]	39.6092	52.4997	25.8562	0
ENST00000229955	81491	GPR63-201	protein_coding	ENSG00000112218	GPR63	G protein-coupled receptor 63 [Source:HGNC Symbol;Acc:HGNC:13302]	125.412	111.631	34.3915	90.8551
ENST00000229971	26235	FBXL4-201	protein_coding	ENSG00000112234	FBXL4	F-box and leucine rich repeat protein 4 [Source:HGNC Symbol;Acc:HGNC:13601]	240.512	129.652	65.3511	210.52
ENST00000230036	2822	GPLD1-201	protein_coding	ENSG00000112293	GPLD1	glycosylphosphatidylinositol specific phospholipase D1 [Source:HGNC Symbol;Acc:HGNC:4459]	16.0632	14.2408	15.752	22.1808
ENST00000230048	55856	ACOT13-201	protein_coding	ENSG00000112304	ACOT13	acyl-CoA thioesterase 13 [Source:HGNC Symbol;Acc:HGNC:20999]	407.941	219.564	277.252	374.268
ENST00000230050	6206	RPS12-201	protein_coding	ENSG00000112306	RPS12	ribosomal protein S12 [Source:HGNC Symbol;Acc:HGNC:10385]	15702	10042.2	11234.2	9614.8
ENST00000230053	135152	B3GAT2-201	protein_coding	ENSG00000112309	B3GAT2	beta-1,3-glucuronyltransferase 2 [Source:HGNC Symbol;Acc:HGNC:922]	303.426	174.216	249.41	264.368
ENST00000230056	51053	GMNN-201	protein_coding	ENSG00000112312	GMNN	geminin, DNA replication inhibitor [Source:HGNC Symbol;Acc:HGNC:17493]	798.742	495.627	484.812	681.619
ENST00000230085	8724	SNX3-201	protein_coding	ENSG00000112335	SNX3	sorting nexin 3 [Source:HGNC Symbol;Acc:HGNC:11174]	682.592	303.267	307.341	279.382
ENST00000230122	9841	ZBTB24-201	protein_coding	ENSG00000112365	ZBTB24	zinc finger and BTB domain containing 24 [Source:HGNC Symbol;Acc:HGNC:21143]	259.755	372.369	252.12	375.298
ENST00000230124	9896	FIG4-201	protein_coding	ENSG00000112367	FIG4	FIG4 phosphoinositide 5-phosphatase [Source:HGNC Symbol;Acc:HGNC:16873]	781.051	101.248	847.705	1309.55
ENST00000230173	57211	ADGRG6-201	protein_coding	ENSG00000112414	ADGRG6	adhesion G protein-coupled receptor G6 [Source:HGNC Symbol;Acc:HGNC:13841]	344.78	0	285.284	141.115
ENST00000230221	442191	OR14J1-201	protein_coding	ENSG00000112459	OR14J1	olfactory receptor family 14 subfamily J member 1 [Source:HGNC Symbol;Acc:HGNC:13971]	0	0	0	0
ENST00000230223	81696	OR5V1-201	protein_coding	ENSG00000112461	OR5V1	olfactory receptor family 5 subfamily V member 1 [Source:HGNC Symbol;Acc:HGNC:13972]	0	0	0	0
ENST00000230236	7923	HSD17B8-201	protein_coding	ENSG00000112474	HSD17B8	hydroxysteroid 17-beta dehydrogenase 8 [Source:HGNC Symbol;Acc:HGNC:3554]	17.6839	8.75413	43.4623	24.0679
ENST00000230256	54346	UNC93A-201	protein_coding	ENSG00000112494	UNC93A	unc-93 homolog A [Source:HGNC Symbol;Acc:HGNC:12570]	0	0	0	0
ENST00000230301	168090	C6orf118-201	protein_coding	ENSG00000112539	C6orf118	chromosome 6 open reading frame 118 [Source:HGNC Symbol;Acc:HGNC:21233]	6.51692	10.5058	2.00263	3.25391
ENST00000230321	4188	MDFI-201	protein_coding	ENSG00000112559	MDFI	MyoD family inhibitor [Source:HGNC Symbol;Acc:HGNC:6967]	0	0	0	0
ENST00000230323	7942	TFEB-201	protein_coding	ENSG00000112561	TFEB	transcription factor EB [Source:HGNC Symbol;Acc:HGNC:11753]	0	12.3461	12.9824	0
ENST00000230340	705	BYSL-201	protein_coding	ENSG00000112578	BYSL	bystin like [Source:HGNC Symbol;Acc:HGNC:1157]	711.223	701.333	457.89	1063.69
ENST00000230354	6908	TBP-201	protein_coding	ENSG00000112592	TBP	TATA-box binding protein [Source:HGNC Symbol;Acc:HGNC:11588]	490.775	436.997	379.161	633.954
ENST00000230361	2979	GUCA1B-201	protein_coding	ENSG00000112599	GUCA1B	guanylate cyclase activator 1B [Source:HGNC Symbol;Acc:HGNC:4679]	50.9846	17.2351	114.7	64.5766
ENST00000230381	5961	PRPH2-201	protein_coding	ENSG00000112619	PRPH2	peripherin 2 [Source:HGNC Symbol;Acc:HGNC:9942]	11.5569	4.9687	22.2906	10.1793
ENST00000230402	5528	PPP2R5D-201	nonsense_mediated_decay	ENSG00000112640	PPP2R5D	protein phosphatase 2 regulatory subunit B'delta [Source:HGNC Symbol;Acc:HGNC:9312]	1569.86	1501.12	1118.55	3043.05
ENST00000230413	51069	MRPL2-201	protein_coding	ENSG00000112651	MRPL2	mitochondrial ribosomal protein L2 [Source:HGNC Symbol;Acc:HGNC:14056]	1573.07	1060.4	1879.33	2898.39
ENST00000230418	5754	PTK7-201	nonsense_mediated_decay	ENSG00000112655	PTK7	protein tyrosine kinase 7 (inactive) [Source:HGNC Symbol;Acc:HGNC:9618]	257.011	0	57.266	121.105
ENST00000230419	5754	PTK7-202	protein_coding	ENSG00000112655	PTK7	protein tyrosine kinase 7 (inactive) [Source:HGNC Symbol;Acc:HGNC:9618]	543.425	32.2585	40.6186	1795.32
ENST00000230431	10591	DNPH1-201	protein_coding	ENSG00000112667	DNPH1	2'-deoxynucleoside 5'-phosphate N-hydrolase 1 [Source:HGNC Symbol;Acc:HGNC:21218]	1147.13	141.68	1198.24	1838.58
ENST00000230449	55770	EXOC2-201	protein_coding	ENSG00000112685	EXOC2	exocyst complex component 2 [Source:HGNC Symbol;Acc:HGNC:24968]	1481.05	1025.29	1400.4	3636.03
ENST00000230461	55754	TMEM30A-201	protein_coding	ENSG00000112697	TMEM30A	transmembrane protein 30A [Source:HGNC Symbol;Acc:HGNC:16667]	4477.52	3705.67	2737.96	3063.13
ENST00000230480	7422	VEGFA-201	protein_coding	ENSG00000112715	VEGFA	vascular endothelial growth factor A [Source:HGNC Symbol;Acc:HGNC:12680]	28.4072	18.1853	57.1455	56.7786
ENST00000230495	NA	H3F3AP6-201	processed_pseudogene	ENSG00000178458	H3F3AP6	H3 histone, family 3A, pseudogene 6 [Source:HGNC Symbol;Acc:HGNC:42982]	0	0	1.6194	11.8779
ENST00000230510	7272	TTK-201	protein_coding	ENSG00000112742	TTK	TTK protein kinase [Source:HGNC Symbol;Acc:HGNC:12401]	18.4685	20.6719	4.25497	9.97701
ENST00000230529	8838	WISP3-201	protein_coding	ENSG00000112761	WISP3	WNT1 inducible signaling pathway protein 3 [Source:HGNC Symbol;Acc:HGNC:12771]	0	0	0	0
ENST00000230538	3910	LAMA4-201	protein_coding	ENSG00000112769	LAMA4	laminin subunit alpha 4 [Source:HGNC Symbol;Acc:HGNC:6484]	0	0	18.7799	0
ENST00000230565	59084	ENPP5-201	protein_coding	ENSG00000112796	ENPP5	ectonucleotide pyrophosphatase/phosphodiesterase 5 (putative) [Source:HGNC Symbol;Acc:HGNC:13717]	0	3.06291	0	10.7405
ENST00000230568	9450	LY86-201	protein_coding	ENSG00000112799	LY86	lymphocyte antigen 86 [Source:HGNC Symbol;Acc:HGNC:16837]	0	0	0	0
ENST00000230582	10279	PRSS16-201	protein_coding	ENSG00000112812	PRSS16	serine protease 16 [Source:HGNC Symbol;Acc:HGNC:9480]	0	0	0	0
ENST00000230588	4224	MEP1A-201	protein_coding	ENSG00000112818	MEP1A	meprin A subunit alpha [Source:HGNC Symbol;Acc:HGNC:7015]	0	0	0	0
ENST00000230640	23517	MTREX-201	protein_coding	ENSG00000039123	MTREX	Mtr4 exosome RNA helicase [Source:HGNC Symbol;Acc:HGNC:18734]	480.752	225.756	431.543	456.279
ENST00000230658	3670	ISL1-201	protein_coding	ENSG00000016082	ISL1	ISL LIM homeobox 1 [Source:HGNC Symbol;Acc:HGNC:6132]	0	0	0	0
ENST00000230671	6534	SLC6A7-201	protein_coding	ENSG00000011083	SLC6A7	solute carrier family 6 member 7 [Source:HGNC Symbol;Acc:HGNC:11054]	0	5.56398	0	0
ENST00000230732	5459	POU4F3-201	protein_coding	ENSG00000091010	POU4F3	POU class 4 homeobox 3 [Source:HGNC Symbol;Acc:HGNC:9220]	0	2.76534	0	0
ENST00000230771	23438	HARS2-201	protein_coding	ENSG00000112855	HARS2	histidyl-tRNA synthetase 2, mitochondrial [Source:HGNC Symbol;Acc:HGNC:4817]	618.869	422.846	477.156	803.358
ENST00000230792	83594	NUDT12-201	protein_coding	ENSG00000112874	NUDT12	nudix hydrolase 12 [Source:HGNC Symbol;Acc:HGNC:18826]	265.111	116.093	179.641	122.528
ENST00000230859	11044	PAPD7-201	protein_coding	ENSG00000112941	PAPD7	poly(A) RNA polymerase D7, non-canonical [Source:HGNC Symbol;Acc:HGNC:16705]	1183.07	1243.15	877.372	1232.67
ENST00000230882	2690	GHR-201	protein_coding	ENSG00000112964	GHR	growth hormone receptor [Source:HGNC Symbol;Acc:HGNC:4263]	0	0	0	0
ENST00000230895	1611	DAP-201	protein_coding	ENSG00000112977	DAP	death associated protein [Source:HGNC Symbol;Acc:HGNC:2672]	4708.15	5753.34	6606.07	5378.16
ENST00000230901	10902	BRD8-201	protein_coding	ENSG00000112983	BRD8	bromodomain containing 8 [Source:HGNC Symbol;Acc:HGNC:19874]	872.957	829.816	656.25	949.345
ENST00000230914	10884	MRPS30-201	processed_transcript	ENSG00000112996	MRPS30	mitochondrial ribosomal protein S30 [Source:HGNC Symbol;Acc:HGNC:8769]	371.519	318.978	237.972	295.555
ENST00000230990	1839	HBEGF-201	protein_coding	ENSG00000113070	HBEGF	heparin binding EGF like growth factor [Source:HGNC Symbol;Acc:HGNC:3059]	1403.51	5393.14	2086.82	3550.66
ENST00000231004	4015	LOX-201	protein_coding	ENSG00000113083	LOX	lysyl oxidase [Source:HGNC Symbol;Acc:HGNC:6664]	1987.58	436.715	692.202	2186.45
ENST00000231009	3003	GZMK-201	protein_coding	ENSG00000113088	GZMK	granzyme K [Source:HGNC Symbol;Acc:HGNC:4711]	0	0	0	0
ENST00000231021	1007	CDH9-201	protein_coding	ENSG00000113100	CDH9	cadherin 9 [Source:HGNC Symbol;Acc:HGNC:1768]	0	0	0	0
ENST00000231061	6678	SPARC-201	protein_coding	ENSG00000113140	SPARC	secreted protein acidic and cysteine rich [Source:HGNC Symbol;Acc:HGNC:11219]	0	8.99573	0	0
ENST00000231121	9421	HAND1-201	protein_coding	ENSG00000113196	HAND1	heart and neural crest derivatives expressed 1 [Source:HGNC Symbol;Acc:HGNC:4807]	10.9939	7.59897	3.84228	26.4984
ENST00000231130	56132	PCDHB3-201	protein_coding	ENSG00000113205	PCDHB3	protocadherin beta 3 [Source:HGNC Symbol;Acc:HGNC:8688]	0	11.5159	4.26088	7.99782
ENST00000231134	26167	PCDHB5-201	protein_coding	ENSG00000113209	PCDHB5	protocadherin beta 5 [Source:HGNC Symbol;Acc:HGNC:8690]	0	0	0	108.378
ENST00000231136	56130	PCDHB6-201	protein_coding	ENSG00000113211	PCDHB6	protocadherin beta 6 [Source:HGNC Symbol;Acc:HGNC:8691]	0	31.2497	3.71988	42.4208
ENST00000231137	56129	PCDHB7-201	protein_coding	ENSG00000113212	PCDHB7	protocadherin beta 7 [Source:HGNC Symbol;Acc:HGNC:8692]	0	16.9971	9.21969	6.2056
ENST00000231173	56121	PCDHB15-201	protein_coding	ENSG00000113248	PCDHB15	protocadherin beta 15 [Source:HGNC Symbol;Acc:HGNC:8686]	4.92067	0	13.8899	14.5759
ENST00000231188	2916	GRM6-201	protein_coding	ENSG00000113262	GRM6	glutamate metabotropic receptor 6 [Source:HGNC Symbol;Acc:HGNC:4598]	7.36706	7.7577	18.6788	0
ENST00000231198	54974	THG1L-201	protein_coding	ENSG00000113272	THG1L	tRNA-histidine guanylyltransferase 1 like [Source:HGNC Symbol;Acc:HGNC:26053]	244.083	261.193	364.158	250.963
ENST00000231228	3593	IL12B-201	protein_coding	ENSG00000113302	IL12B	interleukin 12B [Source:HGNC Symbol;Acc:HGNC:5970]	3.36846	5.45665	11.9137	4.54006
ENST00000231229	79908	BTNL8-201	protein_coding	ENSG00000113303	BTNL8	butyrophilin like 8 [Source:HGNC Symbol;Acc:HGNC:26131]	0	0	0	0
ENST00000231238	7265	TTC1-201	protein_coding	ENSG00000113312	TTC1	tetratricopeptide repeat domain 1 [Source:HGNC Symbol;Acc:HGNC:12391]	713.403	425.817	586.557	1081.51
ENST00000231338	114899	C1QTNF3-201	protein_coding	ENSG00000082196	C1QTNF3	C1q and TNF related 3 [Source:HGNC Symbol;Acc:HGNC:14326]	4.43318	0	0	4.25088
ENST00000231357	50805	IRX4-201	protein_coding	ENSG00000113430	IRX4	iroquois homeobox 4 [Source:HGNC Symbol;Acc:HGNC:6129]	0	5.44389	0	1.2655
ENST00000231368	4012	LNPEP-201	protein_coding	ENSG00000113441	LNPEP	leucyl and cystinyl aminopeptidase [Source:HGNC Symbol;Acc:HGNC:6656]	2148.16	2481.01	1588.9	2637.69
ENST00000231383	NA	RAD1P1-201	processed_pseudogene	ENSG00000234569	RAD1P1	RAD1 pseudogene 1 [Source:HGNC Symbol;Acc:HGNC:49479]	0	0	0	0
ENST00000231420	64902	AGXT2-201	protein_coding	ENSG00000113492	AGXT2	alanine--glyoxylate aminotransferase 2 [Source:HGNC Symbol;Acc:HGNC:14412]	0	0	0	0
ENST00000231423	5618	PRLR-201	protein_coding	ENSG00000113494	PRLR	prolactin receptor [Source:HGNC Symbol;Acc:HGNC:9446]	0	0	0	0
ENST00000231449	3565	IL4-201	protein_coding	ENSG00000113520	IL4	interleukin 4 [Source:HGNC Symbol;Acc:HGNC:6014]	0	0	0	0
ENST00000231454	3567	IL5-201	protein_coding	ENSG00000113525	IL5	interleukin 5 [Source:HGNC Symbol;Acc:HGNC:6016]	0	3.61552	0	0
ENST00000231461	7903	ST8SIA4-201	protein_coding	ENSG00000113532	ST8SIA4	ST8 alpha-N-acetyl-neuraminide alpha-2,8-sialyltransferase 4 [Source:HGNC Symbol;Acc:HGNC:10871]	161.916	225.107	104.25	66.1088
ENST00000231484	51294	PCDH12-201	protein_coding	ENSG00000113555	PCDH12	protocadherin 12 [Source:HGNC Symbol;Acc:HGNC:8657]	28.2452	22.0923	35.2324	20.7046
ENST00000231498	9631	NUP155-201	protein_coding	ENSG00000113569	NUP155	nucleoporin 155 [Source:HGNC Symbol;Acc:HGNC:8063]	1741.04	2106.36	1277.15	1432.1
ENST00000231504	5515	PPP2CA-201	processed_transcript	ENSG00000113575	PPP2CA	protein phosphatase 2 catalytic subunit alpha [Source:HGNC Symbol;Acc:HGNC:9299]	386.922	838.658	407.57	1170.43
ENST00000231509	2908	NR3C1-201	protein_coding	ENSG00000113580	NR3C1	nuclear receptor subfamily 3 group C member 1 [Source:HGNC Symbol;Acc:HGNC:7978]	0	0	0	0
ENST00000231512	56951	C5orf15-201	protein_coding	ENSG00000113583	C5orf15	chromosome 5 open reading frame 15 [Source:HGNC Symbol;Acc:HGNC:20656]	2208.67	2441.74	1681.12	2354.42
ENST00000231524	373	TRIM23-201	protein_coding	ENSG00000113595	TRIM23	tripartite motif containing 23 [Source:HGNC Symbol;Acc:HGNC:660]	232.879	234.624	201.925	285.045
ENST00000231526	80006	TRAPPC13-201	protein_coding	ENSG00000113597	TRAPPC13	trafficking protein particle complex 13 [Source:HGNC Symbol;Acc:HGNC:25828]	146.35	82.5471	141.906	111.465
ENST00000231572	5917	RARS-201	protein_coding	ENSG00000113643	RARS	arginyl-tRNA synthetase [Source:HGNC Symbol;Acc:HGNC:9870]	1484.76	2098.73	884.008	2203.37
ENST00000231656	1044	CDX1-201	protein_coding	ENSG00000113722	CDX1	caudal type homeobox 1 [Source:HGNC Symbol;Acc:HGNC:1805]	0	0	0	0
ENST00000231668	662	BNIP1-201	protein_coding	ENSG00000113734	BNIP1	BCL2 interacting protein 1 [Source:HGNC Symbol;Acc:HGNC:1082]	0	0	0	0
ENST00000231683	3274	HRH2-201	protein_coding	ENSG00000113749	HRH2	histamine receptor H2 [Source:HGNC Symbol;Acc:HGNC:5183]	0	0	0	0
ENST00000231706	57709	SLC7A14-201	protein_coding	ENSG00000013293	SLC7A14	solute carrier family 7 member 14 [Source:HGNC Symbol;Acc:HGNC:29326]	0	0	0	0
ENST00000231721	56920	SEMA3G-201	protein_coding	ENSG00000010319	SEMA3G	semaphorin 3G [Source:HGNC Symbol;Acc:HGNC:30400]	19.289	4.98767	14.3743	13.3758
ENST00000231749	51364	ZMYND10-201	protein_coding	ENSG00000004838	ZMYND10	zinc finger MYND-type containing 10 [Source:HGNC Symbol;Acc:HGNC:19412]	20.2365	23.217	30.8394	22.9398
ENST00000231751	4057	LTF-201	protein_coding	ENSG00000012223	LTF	lactotransferrin [Source:HGNC Symbol;Acc:HGNC:6720]	0	0	10.1307	0
ENST00000231790	4292	MLH1-201	protein_coding	ENSG00000076242	MLH1	mutL homolog 1 [Source:HGNC Symbol;Acc:HGNC:7127]	0	0	0	0
ENST00000231887	1962	EHHADH-201	protein_coding	ENSG00000113790	EHHADH	enoyl-CoA hydratase and 3-hydroxyacyl CoA dehydrogenase [Source:HGNC Symbol;Acc:HGNC:3247]	209.08	112.954	100.857	264.833
ENST00000231948	51185	CRBN-201	protein_coding	ENSG00000113851	CRBN	cereblon [Source:HGNC Symbol;Acc:HGNC:30185]	360.555	227.064	319.875	504.301
ENST00000232003	3273	HRG-201	protein_coding	ENSG00000113905	HRG	histidine rich glycoprotein [Source:HGNC Symbol;Acc:HGNC:5181]	0	0	0	0
ENST00000232014	604	BCL6-201	protein_coding	ENSG00000113916	BCL6	B cell CLL/lymphoma 6 [Source:HGNC Symbol;Acc:HGNC:1001]	50.148	0	0	141.503
ENST00000232125	26355	FAM162A-201	protein_coding	ENSG00000114023	FAM162A	family with sequence similarity 162 member A [Source:HGNC Symbol;Acc:HGNC:17865]	1324	411.178	756.81	579.189
ENST00000232165	7337	UBE3A-201	protein_coding	ENSG00000114062	UBE3A	ubiquitin protein ligase E3A [Source:HGNC Symbol;Acc:HGNC:12496]	1537.7	1494.88	1541.84	2067.39
ENST00000232217	5948	RBP2-201	protein_coding	ENSG00000114113	RBP2	retinol binding protein 2 [Source:HGNC Symbol;Acc:HGNC:9920]	0	0	0	0
ENST00000232219	5947	RBP1-201	protein_coding	ENSG00000114115	RBP1	retinol binding protein 1 [Source:HGNC Symbol;Acc:HGNC:9919]	1.07868	0	0	0
ENST00000232375	5210	PFKFB4-201	protein_coding	ENSG00000114268	PFKFB4	6-phosphofructo-2-kinase/fructose-2,6-biphosphatase 4 [Source:HGNC Symbol;Acc:HGNC:8875]	811.869	304.639	615.865	543.373
ENST00000232424	3280	HES1-201	protein_coding	ENSG00000114315	HES1	hes family bHLH transcription factor 1 [Source:HGNC Symbol;Acc:HGNC:5192]	287.895	515.807	84.5118	284.314
ENST00000232458	1894	ECT2-201	protein_coding	ENSG00000114346	ECT2	epithelial cell transforming 2 [Source:HGNC Symbol;Acc:HGNC:3155]	119.906	10.8466	0	275.908
ENST00000232461	2779	GNAT1-201	protein_coding	ENSG00000114349	GNAT1	G protein subunit alpha transducin 1 [Source:HGNC Symbol;Acc:HGNC:4393]	0	0	0	0
ENST00000232496	11334	TUSC2-201	protein_coding	ENSG00000114383	TUSC2	tumor suppressor candidate 2 [Source:HGNC Symbol;Acc:HGNC:17034]	602.476	488.029	480.325	522.926
ENST00000232501	10641	NPRL2-201	protein_coding	ENSG00000114388	NPRL2	NPR2 like, GATOR1 complex subunit [Source:HGNC Symbol;Acc:HGNC:24969]	39.1771	30.2223	17.7734	69.5024
ENST00000232508	11068	CYB561D2-201	protein_coding	ENSG00000114395	CYB561D2	cytochrome b561 family member D2 [Source:HGNC Symbol;Acc:HGNC:30253]	223.532	113.518	60.3106	310.689
ENST00000232519	57415	C3orf14-201	protein_coding	ENSG00000114405	C3orf14	chromosome 3 open reading frame 14 [Source:HGNC Symbol;Acc:HGNC:25024]	65.0722	0	58.1256	100.101
ENST00000232564	59345	GNB4-201	protein_coding	ENSG00000114450	GNB4	G protein subunit beta 4 [Source:HGNC Symbol;Acc:HGNC:20731]	1097.1	1048.77	477.086	1848.79
ENST00000232603	27136	MORC1-201	protein_coding	ENSG00000114487	MORC1	MORC family CW-type zinc finger 1 [Source:HGNC Symbol;Acc:HGNC:7198]	0	0	0	0
ENST00000232607	7372	UMPS-201	protein_coding	ENSG00000114491	UMPS	uridine monophosphate synthetase [Source:HGNC Symbol;Acc:HGNC:12563]	81.2728	71.5087	75.8407	89.2398
ENST00000232744	80325	ABTB1-201	protein_coding	ENSG00000114626	ABTB1	ankyrin repeat and BTB domain containing 1 [Source:HGNC Symbol;Acc:HGNC:18275]	307.388	100.739	159.448	210.925
ENST00000232766	23276	KLHL18-201	protein_coding	ENSG00000114648	KLHL18	kelch like family member 18 [Source:HGNC Symbol;Acc:HGNC:29120]	805.953	795.417	557.777	1415.38
ENST00000232854	51409	HEMK1-201	protein_coding	ENSG00000114735	HEMK1	HemK methyltransferase family member 1 [Source:HGNC Symbol;Acc:HGNC:24923]	196.071	86.8937	140.006	182.249
ENST00000232888	9136	RRP9-201	protein_coding	ENSG00000114767	RRP9	ribosomal RNA processing 9, U3 small nucleolar RNA binding protein [Source:HGNC Symbol;Acc:HGNC:16829]	893.863	1245.26	726.18	1401.56
ENST00000232892	13	AADAC-201	protein_coding	ENSG00000114771	AADAC	arylacetamide deacetylase [Source:HGNC Symbol;Acc:HGNC:17]	2.84556	2.25588	3.68009	0
ENST00000232905	10289	EIF1B-201	protein_coding	ENSG00000114784	EIF1B	eukaryotic translation initiation factor 1B [Source:HGNC Symbol;Acc:HGNC:30792]	1009.02	741.295	951.395	1248.82
ENST00000232974	92999	ZBTB47-201	protein_coding	ENSG00000114853	ZBTB47	zinc finger and BTB domain containing 47 [Source:HGNC Symbol;Acc:HGNC:26955]	633.166	323.739	651.346	889.029
ENST00000232975	7134	TNNC1-201	protein_coding	ENSG00000114854	TNNC1	troponin C1, slow skeletal and cardiac type [Source:HGNC Symbol;Acc:HGNC:11943]	0	1.25544	7.20028	6.18237
ENST00000232978	4820	NKTR-201	protein_coding	ENSG00000114857	NKTR	natural killer cell triggering receptor [Source:HGNC Symbol;Acc:HGNC:7833]	238.089	321.56	33.7933	80.2356
ENST00000233025	28972	SPCS1-201	protein_coding	ENSG00000114902	SPCS1	signal peptidase complex subunit 1 [Source:HGNC Symbol;Acc:HGNC:23401]	0	0	0	0
ENST00000233027	6787	NEK4-201	protein_coding	ENSG00000114904	NEK4	NIMA related kinase 4 [Source:HGNC Symbol;Acc:HGNC:11399]	385.986	346.005	359.905	296.575
ENST00000233047	57146	TMEM159-201	protein_coding	ENSG00000011638	TMEM159	transmembrane protein 159 [Source:HGNC Symbol;Acc:HGNC:30136]	2.32213	1.79347	2.5876	0
ENST00000233055	57590	WDFY1-201	protein_coding	ENSG00000085449	WDFY1	WD repeat and FYVE domain containing 1 [Source:HGNC Symbol;Acc:HGNC:20451]	1720.16	905.405	1288.92	1959.98
ENST00000233057	5610	EIF2AK2-201	protein_coding	ENSG00000055332	EIF2AK2	eukaryotic translation initiation factor 2 alpha kinase 2 [Source:HGNC Symbol;Acc:HGNC:9437]	2103.23	2146.19	1740.64	2362.79
ENST00000233072	1373	CPS1-201	protein_coding	ENSG00000021826	CPS1	carbamoyl-phosphate synthase 1 [Source:HGNC Symbol;Acc:HGNC:2323]	5.46852	0	0	0
ENST00000233078	26528	DAZAP1-201	protein_coding	ENSG00000071626	DAZAP1	DAZ associated protein 1 [Source:HGNC Symbol;Acc:HGNC:2683]	252.807	1555.96	633.702	742.566
ENST00000233084	1653	DDX1-201	protein_coding	ENSG00000079785	DDX1	DEAD-box helicase 1 [Source:HGNC Symbol;Acc:HGNC:2734]	1375.11	1638.11	1343.09	2494.49
ENST00000233092	51661	FKBP7-201	nonsense_mediated_decay	ENSG00000079150	FKBP7	FK506 binding protein 7 [Source:HGNC Symbol;Acc:HGNC:3723]	79.7887	0	22.9455	34.9311
ENST00000233099	54497	HEATR5B-201	protein_coding	ENSG00000008869	HEATR5B	HEAT repeat containing 5B [Source:HGNC Symbol;Acc:HGNC:29273]	691.442	345.342	589.842	986.753
ENST00000233114	4190	MDH1-201	protein_coding	ENSG00000014641	MDH1	malate dehydrogenase 1 [Source:HGNC Symbol;Acc:HGNC:6970]	437.262	341.361	229.793	424.119
ENST00000233121	22924	MAPRE3-201	protein_coding	ENSG00000084764	MAPRE3	microtubule associated protein RP/EB family member 3 [Source:HGNC Symbol;Acc:HGNC:6892]	266.363	40.1556	60.0333	196.746
ENST00000233143	9168	TMSB10-201	protein_coding	ENSG00000034510	TMSB10	thymosin beta 10 [Source:HGNC Symbol;Acc:HGNC:11879]	51031.4	30259.4	51819.6	56769.1
ENST00000233146	4436	MSH2-201	protein_coding	ENSG00000095002	MSH2	mutS homolog 2 [Source:HGNC Symbol;Acc:HGNC:7325]	288.412	210.94	342.828	512.93
ENST00000233154	8440	NCK2-201	protein_coding	ENSG00000071051	NCK2	NCK adaptor protein 2 [Source:HGNC Symbol;Acc:HGNC:7665]	183.359	20.8391	161.479	326.448
ENST00000233156	7035	TFPI-201	protein_coding	ENSG00000003436	TFPI	tissue factor pathway inhibitor [Source:HGNC Symbol;Acc:HGNC:11760]	0	267.352	0	19.1885
ENST00000233190	4719	NDUFS1-201	protein_coding	ENSG00000023228	NDUFS1	NADH:ubiquinone oxidoreductase core subunit S1 [Source:HGNC Symbol;Acc:HGNC:7707]	1119.56	1073.59	1149.66	1057.24
ENST00000233202	6556	SLC11A1-201	protein_coding	ENSG00000018280	SLC11A1	solute carrier family 11 member 1 [Source:HGNC Symbol;Acc:HGNC:10907]	0	0	10.3058	11.7761
ENST00000233242	338	APOB-201	protein_coding	ENSG00000084674	APOB	apolipoprotein B [Source:HGNC Symbol;Acc:HGNC:603]	0	0	0	0
ENST00000233330	6242	RTKN-201	protein_coding	ENSG00000114993	RTKN	rhotekin [Source:HGNC Symbol;Acc:HGNC:10466]	74.6961	53.3211	33.6162	83.9278
ENST00000233331	83444	INO80B-201	protein_coding	ENSG00000115274	INO80B	INO80 complex subunit B [Source:HGNC Symbol;Acc:HGNC:13324]	245.767	177.221	369.01	496.114
ENST00000233336	150465	TTL-201	protein_coding	ENSG00000114999	TTL	tubulin tyrosine ligase [Source:HGNC Symbol;Acc:HGNC:21586]	648.617	336.437	578.816	583.215
ENST00000233379	51011	FAHD2A-201	protein_coding	ENSG00000115042	FAHD2A	fumarylacetoacetate hydrolase domain containing 2A [Source:HGNC Symbol;Acc:HGNC:24252]	211.969	107.774	227.343	271.92
ENST00000233468	51639	SF3B6-201	protein_coding	ENSG00000115128	SF3B6	splicing factor 3b subunit 6 [Source:HGNC Symbol;Acc:HGNC:30096]	2901.52	1728.92	1859.58	2141.3
ENST00000233505	1058	CENPA-201	protein_coding	ENSG00000115163	CENPA	centromere protein A [Source:HGNC Symbol;Acc:HGNC:1851]	185.008	201	125.289	227.261
ENST00000233535	7781	SLC30A3-201	protein_coding	ENSG00000115194	SLC30A3	solute carrier family 30 member 3 [Source:HGNC Symbol;Acc:HGNC:11014]	17.0936	0	0	22.7869
ENST00000233545	4358	MPV17-201	protein_coding	ENSG00000115204	MPV17	MPV17, mitochondrial inner membrane protein [Source:HGNC Symbol;Acc:HGNC:7224]	23.5717	41.4743	26.6022	55.0024
ENST00000233557	29959	NRBP1-201	protein_coding	ENSG00000115216	NRBP1	nuclear receptor binding protein 1 [Source:HGNC Symbol;Acc:HGNC:7993]	55.8629	31.8141	26.1618	91.7812
ENST00000233573	3676	ITGA4-201	protein_coding	ENSG00000115232	ITGA4	integrin subunit alpha 4 [Source:HGNC Symbol;Acc:HGNC:6140]	0	0	0	0
ENST00000233575	9784	SNX17-201	protein_coding	ENSG00000115234	SNX17	sorting nexin 17 [Source:HGNC Symbol;Acc:HGNC:14979]	418.025	233.226	217.361	1323.12
ENST00000233596	92840	REEP6-201	protein_coding	ENSG00000115255	REEP6	receptor accessory protein 6 [Source:HGNC Symbol;Acc:HGNC:30078]	362.909	157.734	549.958	324.066
ENST00000233607	10297	APC2-201	protein_coding	ENSG00000115266	APC2	APC2, WNT signaling pathway regulator [Source:HGNC Symbol;Acc:HGNC:24036]	65.0294	45.0261	61.2624	21.1563
ENST00000233609	6209	RPS15-201	protein_coding	ENSG00000115268	RPS15	ribosomal protein S15 [Source:HGNC Symbol;Acc:HGNC:10388]	2842.42	1133.74	2335.15	1277.54
ENST00000233612	25801	GCA-201	protein_coding	ENSG00000115271	GCA	grancalcin [Source:HGNC Symbol;Acc:HGNC:15990]	138.405	77.0655	55.4411	103.252
ENST00000233615	23559	WBP1-201	protein_coding	ENSG00000239779	WBP1	WW domain binding protein 1 [Source:HGNC Symbol;Acc:HGNC:12737]	164.973	107.462	223.33	137.05
ENST00000233616	7841	MOGS-201	protein_coding	ENSG00000115275	MOGS	mannosyl-oligosaccharide glucosidase [Source:HGNC Symbol;Acc:HGNC:24862]	975.601	523.826	637.608	1839.39
ENST00000233623	64427	TTC31-201	protein_coding	ENSG00000115282	TTC31	tetratricopeptide repeat domain 31 [Source:HGNC Symbol;Acc:HGNC:25759]	30.8566	82.0338	131.784	97.0709
ENST00000233627	374291	NDUFS7-201	protein_coding	ENSG00000115286	NDUFS7	NADH:ubiquinone oxidoreductase core subunit S7 [Source:HGNC Symbol;Acc:HGNC:7714]	0	5.0907	14.0028	0
ENST00000233630	84759	PCGF1-201	protein_coding	ENSG00000115289	PCGF1	polycomb group ring finger 1 [Source:HGNC Symbol;Acc:HGNC:17615]	43.9263	18.8959	31.4739	62.5983
ENST00000233638	3196	TLX2-201	protein_coding	ENSG00000115297	TLX2	T cell leukemia homeobox 2 [Source:HGNC Symbol;Acc:HGNC:5057]	0	0	0	0
ENST00000233668	1796	DOK1-201	protein_coding	ENSG00000115325	DOK1	docking protein 1 [Source:HGNC Symbol;Acc:HGNC:2990]	30.9786	13.6019	6.38829	61.7985
ENST00000233699	56655	POLE4-201	processed_transcript	ENSG00000115350	POLE4	DNA polymerase epsilon 4, accessory subunit [Source:HGNC Symbol;Acc:HGNC:18755]	371.724	347.447	266.743	531.995
ENST00000233710	33	ACADL-201	protein_coding	ENSG00000115361	ACADL	acyl-CoA dehydrogenase long chain [Source:HGNC Symbol;Acc:HGNC:88]	9.34068	11.1185	7.80537	7.99136
ENST00000233712	84141	EVA1A-201	protein_coding	ENSG00000115363	EVA1A	eva-1 homolog A, regulator of programmed cell death [Source:HGNC Symbol;Acc:HGNC:25816]	0	0	0	0
ENST00000233714	10314	LANCL1-201	protein_coding	ENSG00000115365	LANCL1	LanC like 1 [Source:HGNC Symbol;Acc:HGNC:6508]	0	0	0	10.2355
ENST00000233735	5967	REG1A-201	protein_coding	ENSG00000115386	REG1A	regenerating family member 1 alpha [Source:HGNC Symbol;Acc:HGNC:9951]	0	0	0	0
ENST00000233741	55120	FANCL-201	protein_coding	ENSG00000115392	FANCL	Fanconi anemia complementation group L [Source:HGNC Symbol;Acc:HGNC:20748]	196.608	126.357	147.396	0
ENST00000233809	3485	IGFBP2-201	protein_coding	ENSG00000115457	IGFBP2	insulin like growth factor binding protein 2 [Source:HGNC Symbol;Acc:HGNC:5471]	11.0218	7.71219	0	0
ENST00000233813	3488	IGFBP5-201	protein_coding	ENSG00000115461	IGFBP5	insulin like growth factor binding protein 5 [Source:HGNC Symbol;Acc:HGNC:5474]	271.33	195.195	242.668	235.558
ENST00000233826	3769	KCNJ13-201	protein_coding	ENSG00000115474	KCNJ13	potassium voltage-gated channel subfamily J member 13 [Source:HGNC Symbol;Acc:HGNC:6259]	0	4.09598	9.03079	6.71741
ENST00000233836	NA	CCT4P2-201	processed_pseudogene	ENSG00000225569	CCT4P2	chaperonin containing TCP1 subunit 4 pseudogene 2 [Source:HGNC Symbol;Acc:HGNC:35141]	3.23969	5.90629	15.3186	9.40794
ENST00000233838	2677	GGCX-201	protein_coding	ENSG00000115486	GGCX	gamma-glutamyl carboxylase [Source:HGNC Symbol;Acc:HGNC:4247]	1385.43	1416.24	2411.95	1812.72
ENST00000233840	4759	NEU2-201	protein_coding	ENSG00000115488	NEU2	neuraminidase 2 [Source:HGNC Symbol;Acc:HGNC:7759]	0	0	0	0
ENST00000233892	25843	MOB4-201	protein_coding	ENSG00000115540	MOB4	MOB family member 4, phocein [Source:HGNC Symbol;Acc:HGNC:17261]	423.626	279.651	0	0
ENST00000233893	3336	HSPE1-201	protein_coding	ENSG00000115541	HSPE1	heat shock protein family E (Hsp10) member 1 [Source:HGNC Symbol;Acc:HGNC:5269]	680.437	219.441	201.613	167.936
ENST00000233944	53632	PRKAG3-201	nonsense_mediated_decay	ENSG00000115592	PRKAG3	protein kinase AMP-activated non-catalytic subunit gamma 3 [Source:HGNC Symbol;Acc:HGNC:9387]	0	0	0	0
ENST00000233948	7475	WNT6-201	protein_coding	ENSG00000115596	WNT6	Wnt family member 6 [Source:HGNC Symbol;Acc:HGNC:12785]	0	0	0	0
ENST00000233954	9173	IL1RL1-201	protein_coding	ENSG00000115602	IL1RL1	interleukin 1 receptor like 1 [Source:HGNC Symbol;Acc:HGNC:5998]	0	0	0	0
ENST00000233957	8809	IL18R1-201	protein_coding	ENSG00000115604	IL18R1	interleukin 18 receptor 1 [Source:HGNC Symbol;Acc:HGNC:5988]	0	0	0	0
ENST00000233969	6549	SLC9A2-201	protein_coding	ENSG00000115616	SLC9A2	solute carrier family 9 member A2 [Source:HGNC Symbol;Acc:HGNC:11072]	6.7089	0	6.29502	5.94427
ENST00000233997	566	AZU1-201	protein_coding	ENSG00000172232	AZU1	azurocidin 1 [Source:HGNC Symbol;Acc:HGNC:913]	0	0	0	0
ENST00000234038	5510	PPP1R7-201	protein_coding	ENSG00000115685	PPP1R7	protein phosphatase 1 regulatory subunit 7 [Source:HGNC Symbol;Acc:HGNC:9295]	61.0396	25.9801	36.3551	33.0227
ENST00000234040	23178	PASK-201	protein_coding	ENSG00000115687	PASK	PAS domain containing serine/threonine kinase [Source:HGNC Symbol;Acc:HGNC:17270]	0	0	14.9266	12.6104
ENST00000234071	5624	PROC-201	protein_coding	ENSG00000115718	PROC	protein C, inactivator of coagulation factors Va and VIIIa [Source:HGNC Symbol;Acc:HGNC:9451]	0	0	0	2.70103
ENST00000234091	3398	ID2-201	protein_coding	ENSG00000115738	ID2	inhibitor of DNA binding 2 [Source:HGNC Symbol;Acc:HGNC:5361]	3.21526	0	0	0
ENST00000234111	4953	ODC1-201	protein_coding	ENSG00000115758	ODC1	ornithine decarboxylase 1 [Source:HGNC Symbol;Acc:HGNC:8109]	1774.13	925.978	2204.03	2909.16
ENST00000234115	55041	PLEKHB2-201	protein_coding	ENSG00000115762	PLEKHB2	pleckstrin homology domain containing B2 [Source:HGNC Symbol;Acc:HGNC:19236]	5289.29	2959.23	2673.83	4059.5
ENST00000234142	9687	GREB1-201	protein_coding	ENSG00000196208	GREB1	growth regulation by estrogen in breast cancer 1 [Source:HGNC Symbol;Acc:HGNC:24885]	42.6558	16.23	23.2464	20.1383
ENST00000234160	26003	GORASP2-201	protein_coding	ENSG00000115806	GORASP2	golgi reassembly stacking protein 2 [Source:HGNC Symbol;Acc:HGNC:17500]	995.608	634.395	630.003	1141.45
ENST00000234170	10153	CEBPZ-201	protein_coding	ENSG00000115816	CEBPZ	CCAAT/enhancer binding protein zeta [Source:HGNC Symbol;Acc:HGNC:24218]	422.801	354.358	260.558	596.136
ENST00000234179	23683	PRKD3-201	protein_coding	ENSG00000115825	PRKD3	protein kinase D3 [Source:HGNC Symbol;Acc:HGNC:9408]	769.519	703.82	469.807	759.854
ENST00000234195	151393	RMDN2-201	protein_coding	ENSG00000115841	RMDN2	regulator of microtubule dynamics 2 [Source:HGNC Symbol;Acc:HGNC:26567]	0	16.8959	0	0
ENST00000234198	1746	DLX2-201	protein_coding	ENSG00000115844	DLX2	distal-less homeobox 2 [Source:HGNC Symbol;Acc:HGNC:2915]	8.45826	8.69711	4.626	19.7602
ENST00000234256	6509	SLC1A4-201	protein_coding	ENSG00000115902	SLC1A4	solute carrier family 1 member 4 [Source:HGNC Symbol;Acc:HGNC:10942]	56.6858	324.199	77.9521	376.676
ENST00000234296	4999	ORC2-201	protein_coding	ENSG00000115942	ORC2	origin recognition complex subunit 2 [Source:HGNC Symbol;Acc:HGNC:8488]	942.058	548.019	518.557	476.02
ENST00000234301	9167	COX7A2L-201	protein_coding	ENSG00000115944	COX7A2L	cytochrome c oxidase subunit 7A2 like [Source:HGNC Symbol;Acc:HGNC:2289]	1746.85	1232.58	1112.44	1684.01
ENST00000234310	5534	PPP3R1-201	protein_coding	ENSG00000221823	PPP3R1	protein phosphatase 3 regulatory subunit B, alpha [Source:HGNC Symbol;Acc:HGNC:9317]	1379.55	1468.76	901.692	2427.57
ENST00000234313	5341	PLEK-201	protein_coding	ENSG00000115956	PLEK	pleckstrin [Source:HGNC Symbol;Acc:HGNC:9070]	0	0	0	0
ENST00000234347	5657	PRTN3-201	protein_coding	ENSG00000196415	PRTN3	proteinase 3 [Source:HGNC Symbol;Acc:HGNC:9495]	0	0	0	0
ENST00000234371	84634	KISS1R-201	protein_coding	ENSG00000116014	KISS1R	KISS1 receptor [Source:HGNC Symbol;Acc:HGNC:4510]	0	0	1.91836	0
ENST00000234389	116444	GRIN3B-201	protein_coding	ENSG00000116032	GRIN3B	glutamate ionotropic receptor NMDA type subunit 3B [Source:HGNC Symbol;Acc:HGNC:16768]	44.7294	34.4837	75.276	38.9521
ENST00000234392	25806	VAX2-201	protein_coding	ENSG00000116035	VAX2	ventral anterior homeobox 2 [Source:HGNC Symbol;Acc:HGNC:12661]	4.1202	0	1.90195	21.0077
ENST00000234396	525	ATP6V1B1-201	protein_coding	ENSG00000116039	ATP6V1B1	ATPase H+ transporting V1 subunit B1 [Source:HGNC Symbol;Acc:HGNC:853]	0	0	7.16044	13.9869
ENST00000234420	2956	MSH6-201	protein_coding	ENSG00000116062	MSH6	mutS homolog 6 [Source:HGNC Symbol;Acc:HGNC:7329]	400.064	361.449	465.909	834.219
ENST00000234453	65977	PLEKHA3-201	protein_coding	ENSG00000116095	PLEKHA3	pleckstrin homology domain containing A3 [Source:HGNC Symbol;Acc:HGNC:14338]	563.981	270.334	387.408	330.85
ENST00000234454	6697	SPR-201	protein_coding	ENSG00000116096	SPR	sepiapterin reductase [Source:HGNC Symbol;Acc:HGNC:11257]	604.902	371.882	387.759	975.069
ENST00000234549	199870	FAM76A-202	protein_coding	ENSG00000009780	FAM76A	family with sequence similarity 76 member A [Source:HGNC Symbol;Acc:HGNC:28530]	8.06407	13.8291	46.4235	0
ENST00000234590	2023	ENO1-201	protein_coding	ENSG00000074800	ENO1	enolase 1 [Source:HGNC Symbol;Acc:HGNC:3350]	68453.5	60292.1	63530.1	68526.2
ENST00000234610	NA	MMP23A-201	unprocessed_pseudogene	ENSG00000215914	MMP23A	matrix metallopeptidase 23A (pseudogene) [Source:HGNC Symbol;Acc:HGNC:7170]	0	0	0	0
ENST00000234626	8317	CDC7-201	protein_coding	ENSG00000097046	CDC7	cell division cycle 7 [Source:HGNC Symbol;Acc:HGNC:1745]	531.4	584.022	156.43	413.691
ENST00000234668	84144	SYDE2-201	retained_intron	ENSG00000097096	SYDE2	synapse defective Rho GTPase homolog 2 [Source:HGNC Symbol;Acc:HGNC:25841]	54.5515	61.436	84.0616	101.468
ENST00000234677	6301	SARS-201	protein_coding	ENSG00000031698	SARS	seryl-tRNA synthetase [Source:HGNC Symbol;Acc:HGNC:10537]	3658.94	4255.09	4332.53	4349.49
ENST00000234701	1179	CLCA1-201	protein_coding	ENSG00000016490	CLCA1	chloride channel accessory 1 [Source:HGNC Symbol;Acc:HGNC:2015]	0	0	0	0
ENST00000234739	607	BCL9-201	protein_coding	ENSG00000116128	BCL9	B cell CLL/lymphoma 9 [Source:HGNC Symbol;Acc:HGNC:1008]	599.218	654.167	472.095	490.739
ENST00000234798	25823	TPSG1-201	protein_coding	ENSG00000116176	TPSG1	tryptase gamma 1 [Source:HGNC Symbol;Acc:HGNC:14134]	0	0	2.51793	0
ENST00000234816	9068	ANGPTL1-201	protein_coding	ENSG00000116194	ANGPTL1	angiopoietin like 1 [Source:HGNC Symbol;Acc:HGNC:489]	4.26042	0	7.99706	0
ENST00000234827	127428	TCEANC2-201	protein_coding	ENSG00000116205	TCEANC2	transcription elongation factor A N-terminal and central domain containing 2 [Source:HGNC Symbol;Acc:HGNC:26494]	248.154	230.906	204.304	182.301
ENST00000234831	9528	TMEM59-201	protein_coding	ENSG00000116209	TMEM59	transmembrane protein 59 [Source:HGNC Symbol;Acc:HGNC:1239]	2594.96	1681.76	2251.72	2255.78
ENST00000234875	6146	RPL22-201	protein_coding	ENSG00000116251	RPL22	ribosomal protein L22 [Source:HGNC Symbol;Acc:HGNC:10315]	5298.28	2920.7	3300.84	3359.93
ENST00000234961	4985	OPRD1-201	protein_coding	ENSG00000116329	OPRD1	opioid receptor delta 1 [Source:HGNC Symbol;Acc:HGNC:8153]	0	0	0	0
ENST00000235090	79084	WDR77-201	protein_coding	ENSG00000116455	WDR77	WD repeat domain 77 [Source:HGNC Symbol;Acc:HGNC:29652]	1108.6	1229.62	985.138	1125.57
ENST00000235150	127544	RNF19B-201	protein_coding	ENSG00000116514	RNF19B	ring finger protein 19B [Source:HGNC Symbol;Acc:HGNC:26886]	330.357	358.104	177.24	570.81
ENST00000235180	58512	DLGAP3-201	protein_coding	ENSG00000116544	DLGAP3	DLG associated protein 3 [Source:HGNC Symbol;Acc:HGNC:30368]	5.28107	8.96591	14.3661	4.34856
ENST00000235307	81563	C1orf21-201	protein_coding	ENSG00000116667	C1orf21	chromosome 1 open reading frame 21 [Source:HGNC Symbol;Acc:HGNC:15494]	697.637	295.163	573.064	874.586
ENST00000235310	10459	MAD2L2-201	protein_coding	ENSG00000116670	MAD2L2	mitotic arrest deficient 2 like 2 [Source:HGNC Symbol;Acc:HGNC:6764]	0	0	0	0
ENST00000235329	9927	MFN2-201	protein_coding	ENSG00000116688	MFN2	mitofusin 2 [Source:HGNC Symbol;Acc:HGNC:16877]	3169.95	3722.41	2403.66	4736.17
ENST00000235332	60672	MIIP-201	protein_coding	ENSG00000116691	MIIP	migration and invasion inhibitory protein [Source:HGNC Symbol;Acc:HGNC:25715]	559.544	333.804	508.31	967.72
ENST00000235345	23169	SLC35D1-201	protein_coding	ENSG00000116704	SLC35D1	solute carrier family 35 member D1 [Source:HGNC Symbol;Acc:HGNC:20800]	318.016	402.331	271.498	363.796
ENST00000235347	343071	PRAMEF10-201	protein_coding	ENSG00000187545	PRAMEF10	PRAME family member 10 [Source:HGNC Symbol;Acc:HGNC:27997]	0	0	0	0
ENST00000235349	400735	PRAMEF4-201	protein_coding	ENSG00000243073	PRAMEF4	PRAME family member 4 [Source:HGNC Symbol;Acc:HGNC:31971]	0	0	0	0
ENST00000235372	7799	PRDM2-201	protein_coding	ENSG00000116731	PRDM2	PR/SET domain 2 [Source:HGNC Symbol;Acc:HGNC:9347]	0	0	14.5137	9.14262
ENST00000235382	5997	RGS2-201	protein_coding	ENSG00000116741	RGS2	regulator of G protein signaling 2 [Source:HGNC Symbol;Acc:HGNC:9998]	166.212	68.7945	114.474	94.8591
ENST00000235453	163486	DENND1B-201	protein_coding	ENSG00000213047	DENND1B	DENN domain containing 1B [Source:HGNC Symbol;Acc:HGNC:28404]	0	0	0	21.3832
ENST00000235521	10352	WARS2-201	protein_coding	ENSG00000116874	WARS2	tryptophanyl tRNA synthetase 2, mitochondrial [Source:HGNC Symbol;Acc:HGNC:12730]	440.68	275.563	314.926	510.492
ENST00000235532	127700	OSCP1-201	protein_coding	ENSG00000116885	OSCP1	organic solute carrier partner 1 [Source:HGNC Symbol;Acc:HGNC:29971]	21.9661	44.8609	31.7993	60.1777
ENST00000235628	84618	NT5C1A-201	protein_coding	ENSG00000116981	NT5C1A	5'-nucleotidase, cytosolic IA [Source:HGNC Symbol;Acc:HGNC:17819]	0	0	0	0
ENST00000235739	6504	SLAMF1-201	protein_coding	ENSG00000117090	SLAMF1	signaling lymphocytic activation molecule family member 1 [Source:HGNC Symbol;Acc:HGNC:10903]	0	0	0	0
ENST00000235790	10765	KDM5B-201	protein_coding	ENSG00000117139	KDM5B	lysine demethylase 5B [Source:HGNC Symbol;Acc:HGNC:18039]	11.8473	19.5083	12.9836	44.7137
ENST00000235835	8574	AKR7A2-201	protein_coding	ENSG00000053371	AKR7A2	aldo-keto reductase family 7 member A2 [Source:HGNC Symbol;Acc:HGNC:389]	1187.24	654.83	891.855	1018.4
ENST00000235878	2635	GBP3-201	nonsense_mediated_decay	ENSG00000117226	GBP3	guanylate binding protein 3 [Source:HGNC Symbol;Acc:HGNC:4184]	74.1237	224.537	0	114.987
ENST00000235932	8934	RAB29-201	protein_coding	ENSG00000117280	RAB29	RAB29, member RAS oncogene family [Source:HGNC Symbol;Acc:HGNC:9789]	84.0648	75.799	20.632	141.731
ENST00000235933	11126	CD160-201	protein_coding	ENSG00000117281	CD160	CD160 molecule [Source:HGNC Symbol;Acc:HGNC:17013]	0	0	0	3.68274
ENST00000235958	3155	HMGCL-201	protein_coding	ENSG00000117305	HMGCL	3-hydroxymethyl-3-methylglutaryl-CoA lyase [Source:HGNC Symbol;Acc:HGNC:5005]	151.655	0	242.915	124.57
ENST00000236017	51107	APH1A-201	protein_coding	ENSG00000117362	APH1A	aph-1 homolog A, gamma-secretase subunit [Source:HGNC Symbol;Acc:HGNC:29509]	21.6779	58.3245	11.3529	0
ENST00000236040	64175	P3H1-201	protein_coding	ENSG00000117385	P3H1	prolyl 3-hydroxylase 1 [Source:HGNC Symbol;Acc:HGNC:19316]	330.252	38.9049	208.322	177.476
ENST00000236051	10969	EBNA1BP2-201	protein_coding	ENSG00000117395	EBNA1BP2	EBNA1 binding protein 2 [Source:HGNC Symbol;Acc:HGNC:15531]	2570.88	3995.48	2519.7	3462.21
ENST00000236067	533	ATP6V0B-201	protein_coding	ENSG00000117410	ATP6V0B	ATPase H+ transporting V0 subunit b [Source:HGNC Symbol;Acc:HGNC:861]	2549.89	2285.56	2619.5	3193.54
ENST00000236137	10560	SLC19A2-201	protein_coding	ENSG00000117479	SLC19A2	solute carrier family 19 member 2 [Source:HGNC Symbol;Acc:HGNC:10938]	907.303	345.578	390.121	748.325
ENST00000236147	6402	SELL-201	protein_coding	ENSG00000188404	SELL	selectin L [Source:HGNC Symbol;Acc:HGNC:10720]	19.5686	6.47658	0	7.50282
ENST00000236166	NA	FMO6P-201	transcribed_unitary_pseudogene	ENSG00000117507	FMO6P	flavin containing monooxygenase 6 pseudogene [Source:HGNC Symbol;Acc:HGNC:24024]	0	0	0	0
ENST00000236192	8674	VAMP4-201	protein_coding	ENSG00000117533	VAMP4	vesicle associated membrane protein 4 [Source:HGNC Symbol;Acc:HGNC:12645]	399.161	232.979	488.056	463.243
ENST00000236255	57822	GRHL3-201	protein_coding	ENSG00000158055	GRHL3	grainyhead like transcription factor 3 [Source:HGNC Symbol;Acc:HGNC:25839]	0	0	0	0
ENST00000236273	25949	SYF2-201	protein_coding	ENSG00000117614	SYF2	SYF2 pre-mRNA splicing factor [Source:HGNC Symbol;Acc:HGNC:19824]	896.501	553.056	953.036	864.618
ENST00000236342	79947	DHDDS-201	protein_coding	ENSG00000117682	DHDDS	dehydrodolichyl diphosphate synthase subunit [Source:HGNC Symbol;Acc:HGNC:20603]	103.184	47.7565	0	81.6906
ENST00000236412	5511	PPP1R8-201	protein_coding	ENSG00000117751	PPP1R8	protein phosphatase 1 regulatory subunit 8 [Source:HGNC Symbol;Acc:HGNC:9296]	98.524	142.846	114.143	170.622
ENST00000236495	200010	SLC5A9-201	protein_coding	ENSG00000117834	SLC5A9	solute carrier family 5 member 9 [Source:HGNC Symbol;Acc:HGNC:22146]	0	0	0	0
ENST00000236671	1509	CTSD-201	protein_coding	ENSG00000117984	CTSD	cathepsin D [Source:HGNC Symbol;Acc:HGNC:2529]	5661.65	3607.87	5204.25	4026.96
ENST00000236693	78989	COLEC11-201	protein_coding	ENSG00000118004	COLEC11	collectin subfamily member 11 [Source:HGNC Symbol;Acc:HGNC:17213]	0	0	0	0
ENST00000236698	10274	STAG1-201	protein_coding	ENSG00000118007	STAG1	stromal antigen 1 [Source:HGNC Symbol;Acc:HGNC:11354]	0	0	0	66.5233
ENST00000236709	51146	A4GNT-201	protein_coding	ENSG00000118017	A4GNT	alpha-1,4-N-acetylglucosaminyltransferase [Source:HGNC Symbol;Acc:HGNC:17968]	3.67318	1.57091	9.82829	4.6926
ENST00000236826	4317	MMP8-201	protein_coding	ENSG00000118113	MMP8	matrix metallopeptidase 8 [Source:HGNC Symbol;Acc:HGNC:7175]	0	6.20734	0	0
ENST00000236850	335	APOA1-201	protein_coding	ENSG00000118137	APOA1	apolipoprotein A1 [Source:HGNC Symbol;Acc:HGNC:600]	0	0	0	0
ENST00000236877	6543	SLC8A2-201	protein_coding	ENSG00000118160	SLC8A2	solute carrier family 8 member A2 [Source:HGNC Symbol;Acc:HGNC:11069]	0	0	0	0
ENST00000236914	2494	NR5A2-201	protein_coding	ENSG00000116833	NR5A2	nuclear receptor subfamily 5 group A member 2 [Source:HGNC Symbol;Acc:HGNC:7984]	0	0	0	0
ENST00000236918	7139	TNNT2-201	protein_coding	ENSG00000118194	TNNT2	troponin T2, cardiac type [Source:HGNC Symbol;Acc:HGNC:11949]	0	0	0	0
ENST00000236925	23271	CAMSAP2-201	protein_coding	ENSG00000118200	CAMSAP2	calmodulin regulated spectrin associated protein family member 2 [Source:HGNC Symbol;Acc:HGNC:29188]	272.932	8.571	0	168.234
ENST00000236937	2213	FCGR2B-201	protein_coding	ENSG00000072694	FCGR2B	Fc fragment of IgG receptor IIb [Source:HGNC Symbol;Acc:HGNC:3618]	0	0	0	0
ENST00000236938	84824	FCRLA-201	protein_coding	ENSG00000132185	FCRLA	Fc receptor like A [Source:HGNC Symbol;Acc:HGNC:18504]	0	0	0	0
ENST00000236957	1933	EEF1B2-201	protein_coding	ENSG00000114942	EEF1B2	eukaryotic translation elongation factor 1 beta 2 [Source:HGNC Symbol;Acc:HGNC:3208]	947.704	1198.92	1439.49	391.883
ENST00000236959	471	ATIC-201	protein_coding	ENSG00000138363	ATIC	5-aminoimidazole-4-carboxamide ribonucleotide formyltransferase/IMP cyclohydrolase [Source:HGNC Symbol;Acc:HGNC:794]	851.858	430.625	490.974	739.549
ENST00000236979	7141	TNP1-201	protein_coding	ENSG00000118245	TNP1	transition protein 1 [Source:HGNC Symbol;Acc:HGNC:11951]	0	0	0	0
ENST00000236980	22868	FASTKD2-201	protein_coding	ENSG00000118246	FASTKD2	FAST kinase domains 2 [Source:HGNC Symbol;Acc:HGNC:29160]	232.713	294.008	188.517	419.118
ENST00000237014	7276	TTR-201	protein_coding	ENSG00000118271	TTR	transthyretin [Source:HGNC Symbol;Acc:HGNC:12405]	0	0	0	0
ENST00000237019	9331	B4GALT6-201	protein_coding	ENSG00000118276	B4GALT6	beta-1,4-galactosyltransferase 6 [Source:HGNC Symbol;Acc:HGNC:929]	29.8293	144.316	24.364	105.809
ENST00000237163	23033	DOPEY1-201	protein_coding	ENSG00000083097	DOPEY1	dopey family member 1 [Source:HGNC Symbol;Acc:HGNC:21194]	0	19.0727	67.1757	34.8213
ENST00000237172	27145	FILIP1-201	protein_coding	ENSG00000118407	FILIP1	filamin A interacting protein 1 [Source:HGNC Symbol;Acc:HGNC:21015]	0	0	0	0
ENST00000237177	9994	CASP8AP2-201	processed_transcript	ENSG00000118412	CASP8AP2	caspase 8 associated protein 2 [Source:HGNC Symbol;Acc:HGNC:1510]	156.632	419.132	232.958	294.583
ENST00000237186	90025	UBE3D-201	nonsense_mediated_decay	ENSG00000118420	UBE3D	ubiquitin protein ligase E3D [Source:HGNC Symbol;Acc:HGNC:21381]	0	26.2448	0	0
ENST00000237201	81833	SPACA1-201	protein_coding	ENSG00000118434	SPACA1	sperm acrosome associated 1 [Source:HGNC Symbol;Acc:HGNC:14967]	0	0	0	0
ENST00000237247	84251	SGIP1-201	protein_coding	ENSG00000118473	SGIP1	SH3 domain GRB2 like endophilin interacting protein 1 [Source:HGNC Symbol;Acc:HGNC:25412]	0	0	0	0
ENST00000237264	9519	TBPL1-201	protein_coding	ENSG00000028839	TBPL1	TATA-box binding protein like 1 [Source:HGNC Symbol;Acc:HGNC:11589]	92.7263	21.4623	53.0769	65.0567
ENST00000237275	153918	ZC2HC1B-201	protein_coding	ENSG00000118491	ZC2HC1B	zinc finger C2HC-type containing 1B [Source:HGNC Symbol;Acc:HGNC:21174]	0	0	0	0
ENST00000237281	84085	FBXO30-201	protein_coding	ENSG00000118496	FBXO30	F-box protein 30 [Source:HGNC Symbol;Acc:HGNC:15600]	424.13	424.299	374.34	657.072
ENST00000237283	134637	ADAT2-201	protein_coding	ENSG00000189007	ADAT2	adenosine deaminase, tRNA specific 2 [Source:HGNC Symbol;Acc:HGNC:21172]	96.1445	137.191	70.2511	131.123
ENST00000237289	7128	TNFAIP3-201	protein_coding	ENSG00000118503	TNFAIP3	TNF alpha induced protein 3 [Source:HGNC Symbol;Acc:HGNC:11896]	218.684	88.7909	62.8555	532.701
ENST00000237305	6446	SGK1-201	protein_coding	ENSG00000118515	SGK1	serum/glucocorticoid regulated kinase 1 [Source:HGNC Symbol;Acc:HGNC:10810]	81.7915	181.825	0	229.145
ENST00000237316	6943	TCF21-201	protein_coding	ENSG00000118526	TCF21	transcription factor 21 [Source:HGNC Symbol;Acc:HGNC:11632]	0	0	6.41541	0
ENST00000237353	83449	PMFBP1-201	protein_coding	ENSG00000118557	PMFBP1	polyamine modulated factor 1 binding protein 1 [Source:HGNC Symbol;Acc:HGNC:17728]	0	0	0	0
ENST00000237380	80306	MED28-201	protein_coding	ENSG00000118579	MED28	mediator complex subunit 28 [Source:HGNC Symbol;Acc:HGNC:24628]	673.399	680.729	972.341	596.771
ENST00000237449	1768	DNAH6-201	protein_coding	ENSG00000115423	DNAH6	dynein axonemal heavy chain 6 [Source:HGNC Symbol;Acc:HGNC:2951]	0	0	0	0
ENST00000237455	7844	RNF103-201	protein_coding	ENSG00000239305	RNF103	ring finger protein 103 [Source:HGNC Symbol;Acc:HGNC:12859]	502.708	435.635	282.612	1145.89
ENST00000237500	103910	MYL12B-201	protein_coding	ENSG00000118680	MYL12B	myosin light chain 12B [Source:HGNC Symbol;Acc:HGNC:29827]	4156.54	1800.95	2722.35	3950.44
ENST00000237512	84071	ARMC2-201	protein_coding	ENSG00000118690	ARMC2	armadillo repeat containing 2 [Source:HGNC Symbol;Acc:HGNC:23045]	36.5075	27.8642	16.3391	13.6906
ENST00000237527	2691	GHRH-201	protein_coding	ENSG00000118702	GHRH	growth hormone releasing hormone [Source:HGNC Symbol;Acc:HGNC:4265]	0	0	0	0
ENST00000237530	6185	RPN2-201	protein_coding	ENSG00000118705	RPN2	ribophorin II [Source:HGNC Symbol;Acc:HGNC:10382]	5149.99	3871.82	2915.08	3653.4
ENST00000237536	140710	SOGA1-201	protein_coding	ENSG00000149639	SOGA1	suppressor of glucose, autophagy associated 1 [Source:HGNC Symbol;Acc:HGNC:16111]	3534.79	3583.02	2548.94	3180.07
ENST00000237596	5311	PKD2-201	protein_coding	ENSG00000118762	PKD2	polycystin 2, transient receptor potential cation channel [Source:HGNC Symbol;Acc:HGNC:9009]	365.381	594.377	459.16	438.869
ENST00000237612	9429	ABCG2-201	protein_coding	ENSG00000118777	ABCG2	ATP binding cassette subfamily G member 2 (Junior blood group) [Source:HGNC Symbol;Acc:HGNC:74]	645.461	317.619	142.331	195.365
ENST00000237623	6696	SPP1-201	protein_coding	ENSG00000118785	SPP1	secreted phosphoprotein 1 [Source:HGNC Symbol;Acc:HGNC:11255]	0	0	0	0
ENST00000237642	8987	STBD1-201	protein_coding	ENSG00000118804	STBD1	starch binding domain 1 [Source:HGNC Symbol;Acc:HGNC:24854]	308.282	99.0196	233.51	314.92
ENST00000237653	130	ADH6-201	protein_coding	ENSG00000172955	ADH6	alcohol dehydrogenase 6 (class V) [Source:HGNC Symbol;Acc:HGNC:255]	0	0	0	0
ENST00000237654	10983	CCNI-201	protein_coding	ENSG00000118816	CCNI	cyclin I [Source:HGNC Symbol;Acc:HGNC:1595]	6518.91	5460.05	6119.47	5584.19
ENST00000237696	5918	RARRES1-201	protein_coding	ENSG00000118849	RARRES1	retinoic acid receptor responder 1 [Source:HGNC Symbol;Acc:HGNC:9867]	0	6.07573	8.89386	4.49824
ENST00000237724	25782	RAB3GAP2-201	retained_intron	ENSG00000118873	RAB3GAP2	RAB3 GTPase activating non-catalytic protein subunit 2 [Source:HGNC Symbol;Acc:HGNC:17168]	0	0	3.36692	0
ENST00000237822	60526	LDAH-201	protein_coding	ENSG00000118961	LDAH	lipid droplet associated hydrolase [Source:HGNC Symbol;Acc:HGNC:26145]	125.825	49.4687	71.9168	0
ENST00000237837	8074	FGF23-201	protein_coding	ENSG00000118972	FGF23	fibroblast growth factor 23 [Source:HGNC Symbol;Acc:HGNC:3680]	0	0	0	0
ENST00000237841	NA	OTUD4P1-201	processed_pseudogene	ENSG00000118976	OTUD4P1	OTUD4 pseudogene 1 [Source:HGNC Symbol;Acc:HGNC:33912]	0	0	0	0
ENST00000237853	22936	ELL2-201	protein_coding	ENSG00000118985	ELL2	elongation factor for RNA polymerase II 2 [Source:HGNC Symbol;Acc:HGNC:17064]	2867.73	2624.47	3343.29	3752.52
ENST00000237858	2745	GLRX-201	protein_coding	ENSG00000173221	GLRX	glutaredoxin [Source:HGNC Symbol;Acc:HGNC:4330]	830.811	282.491	540.193	603.414
ENST00000237889	4709	NDUFB3-201	protein_coding	ENSG00000119013	NDUFB3	NADH:ubiquinone oxidoreductase subunit B3 [Source:HGNC Symbol;Acc:HGNC:7698]	434.718	154.524	222.967	219.445
ENST00000237937	7763	ZFAND5-201	protein_coding	ENSG00000107372	ZFAND5	zinc finger AN1-type containing 5 [Source:HGNC Symbol;Acc:HGNC:13008]	102.234	173.86	312.014	229.284
ENST00000238018	9615	GDA-201	protein_coding	ENSG00000119125	GDA	guanine deaminase [Source:HGNC Symbol;Acc:HGNC:4212]	0	0	0	0
ENST00000238044	84417	C2orf40-201	protein_coding	ENSG00000119147	C2orf40	chromosome 2 open reading frame 40 [Source:HGNC Symbol;Acc:HGNC:24642]	0	0	0	0
ENST00000238081	10971	YWHAQ-201	protein_coding	ENSG00000134308	YWHAQ	tyrosine 3-monooxygenase/tryptophan 5-monooxygenase activation protein theta [Source:HGNC Symbol;Acc:HGNC:12854]	9551.61	8721.4	7580.42	12154.9
ENST00000238091	9270	ITGB1BP1-201	protein_coding	ENSG00000119185	ITGB1BP1	integrin subunit beta 1 binding protein 1 [Source:HGNC Symbol;Acc:HGNC:23927]	0	0	0	0
ENST00000238112	51692	CPSF3-201	protein_coding	ENSG00000119203	CPSF3	cleavage and polyadenylation specific factor 3 [Source:HGNC Symbol;Acc:HGNC:2326]	1233.74	814.228	869.977	1635.73
ENST00000238138	80235	PIGZ-201	retained_intron	ENSG00000119227	PIGZ	phosphatidylinositol glycan anchor biosynthesis class Z [Source:HGNC Symbol;Acc:HGNC:30596]	1.74586	0	4.77703	10.8351
ENST00000238146	57696	DDX55-201	protein_coding	ENSG00000111364	DDX55	DEAD-box helicase 55 [Source:HGNC Symbol;Acc:HGNC:20085]	449.264	245.732	289.71	604.953
ENST00000238156	80212	CCDC92-201	protein_coding	ENSG00000119242	CCDC92	coiled-coil domain containing 92 [Source:HGNC Symbol;Acc:HGNC:29563]	20.3876	28.914	13.8232	95.1271
ENST00000238181	3964	LGALS8-201	protein_coding	ENSG00000116977	LGALS8	galectin 8 [Source:HGNC Symbol;Acc:HGNC:6569]	6.62253	40.6019	0	14.2156
ENST00000238256	23307	FKBP15-201	protein_coding	ENSG00000119321	FKBP15	FK506 binding protein 15 [Source:HGNC Symbol;Acc:HGNC:23397]	490.271	685.842	492.722	368.091
ENST00000238341	11064	CNTRL-201	protein_coding	ENSG00000119397	CNTRL	centriolin [Source:HGNC Symbol;Acc:HGNC:1858]	0	0	0	0
ENST00000238379	81932	HDHD3-201	protein_coding	ENSG00000119431	HDHD3	haloacid dehalogenase like hydrolase domain containing 3 [Source:HGNC Symbol;Acc:HGNC:28171]	97.2725	105.253	188.837	75.2402
ENST00000238477	85365	ALG2-201	nonsense_mediated_decay	ENSG00000119523	ALG2	ALG2, alpha-1,3/1,6-mannosyltransferase [Source:HGNC Symbol;Acc:HGNC:23159]	117.367	225.217	142.544	269.531
ENST00000238483	10297	APC2-202	protein_coding	ENSG00000115266	APC2	APC2, WNT signaling pathway regulator [Source:HGNC Symbol;Acc:HGNC:24036]	0	0	0	0
ENST00000238497	9525	VPS4B-201	protein_coding	ENSG00000119541	VPS4B	vacuolar protein sorting 4 homolog B [Source:HGNC Symbol;Acc:HGNC:10895]	813.438	429.202	224.78	980.945
ENST00000238508	5273	SERPINB10-201	protein_coding	ENSG00000242550	SERPINB10	serpin family B member 10 [Source:HGNC Symbol;Acc:HGNC:8942]	5.12906	6.07203	12.2843	4.82805
ENST00000238558	145258	GSC-201	protein_coding	ENSG00000133937	GSC	goosecoid homeobox [Source:HGNC Symbol;Acc:HGNC:4612]	0	0	0	0
ENST00000238561	57143	ADCK1-201	protein_coding	ENSG00000063761	ADCK1	aarF domain containing kinase 1 [Source:HGNC Symbol;Acc:HGNC:19038]	10.6693	0	0	29.4107
ENST00000238607	5228	PGF-201	protein_coding	ENSG00000119630	PGF	placental growth factor [Source:HGNC Symbol;Acc:HGNC:8893]	43.0487	537.733	105.68	124.719
ENST00000238609	83982	IFI27L2-201	protein_coding	ENSG00000119632	IFI27L2	interferon alpha inducible protein 27 like 2 [Source:HGNC Symbol;Acc:HGNC:19753]	100.401	4.26804	52.3311	96.4867
ENST00000238616	91754	NEK9-201	protein_coding	ENSG00000119638	NEK9	NIMA related kinase 9 [Source:HGNC Symbol;Acc:HGNC:18591]	82.2729	95.7932	131.382	112.603
ENST00000238618	97	ACYP1-201	protein_coding	ENSG00000119640	ACYP1	acylphosphatase 1 [Source:HGNC Symbol;Acc:HGNC:179]	870.88	74.5635	689.631	343.909
ENST00000238628	112752	IFT43-201	protein_coding	ENSG00000119650	IFT43	intraflagellar transport 43 [Source:HGNC Symbol;Acc:HGNC:29669]	0	0	0	0
ENST00000238633	10577	NPC2-201	protein_coding	ENSG00000119655	NPC2	NPC intracellular cholesterol transporter 2 [Source:HGNC Symbol;Acc:HGNC:14537]	3231.88	1183.38	3061.02	2632.61
ENST00000238647	64207	IRF2BPL-201	protein_coding	ENSG00000119669	IRF2BPL	interferon regulatory factor 2 binding protein like [Source:HGNC Symbol;Acc:HGNC:14282]	1337.45	1577.17	1973.36	1804.67
ENST00000238651	10965	ACOT2-201	protein_coding	ENSG00000119673	ACOT2	acyl-CoA thioesterase 2 [Source:HGNC Symbol;Acc:HGNC:18431]	104.663	108.427	94.5706	203.258
ENST00000238667	55640	FLVCR2-201	protein_coding	ENSG00000119686	FLVCR2	feline leukemia virus subgroup C cellular receptor family member 2 [Source:HGNC Symbol;Acc:HGNC:20105]	45.9674	15.3482	32.8545	58.4852
ENST00000238671	1743	DLST-201	nonsense_mediated_decay	ENSG00000119689	DLST	dihydrolipoamide S-succinyltransferase [Source:HGNC Symbol;Acc:HGNC:2911]	0	7.17604	0	36.533
ENST00000238682	7043	TGFB3-201	protein_coding	ENSG00000119699	TGFB3	transforming growth factor beta 3 [Source:HGNC Symbol;Acc:HGNC:11769]	43.7461	25.1912	32.4772	32.939
ENST00000238686	79696	ZC2HC1C-201	protein_coding	ENSG00000119703	ZC2HC1C	zinc finger C2HC-type containing 1C [Source:HGNC Symbol;Acc:HGNC:20354]	8.27433	0	0	16.9361
ENST00000238688	81892	SLIRP-201	protein_coding	ENSG00000119705	SLIRP	SRA stem-loop interacting RNA binding protein [Source:HGNC Symbol;Acc:HGNC:20495]	917.175	144.576	407.446	340.732
ENST00000238714	64895	PAPOLG-201	protein_coding	ENSG00000115421	PAPOLG	poly(A) polymerase gamma [Source:HGNC Symbol;Acc:HGNC:14982]	130.446	74.1845	77.9226	192.05
ENST00000238721	9540	TP53I3-201	protein_coding	ENSG00000115129	TP53I3	tumor protein p53 inducible protein 3 [Source:HGNC Symbol;Acc:HGNC:19373]	15.4695	31.2835	106.699	156.852
ENST00000238738	23433	RHOQ-201	protein_coding	ENSG00000119729	RHOQ	ras homolog family member Q [Source:HGNC Symbol;Acc:HGNC:17736]	798.013	321.401	678.477	946.423
ENST00000238788	54867	TMEM214-201	protein_coding	ENSG00000119777	TMEM214	transmembrane protein 214 [Source:HGNC Symbol;Acc:HGNC:25983]	403.853	961.797	580.905	1458.56
ENST00000238789	54454	ATAD2B-201	protein_coding	ENSG00000119778	ATAD2B	ATPase family, AAA domain containing 2B [Source:HGNC Symbol;Acc:HGNC:29230]	150.435	158.59	107.307	272.826
ENST00000238823	25940	FAM98A-201	protein_coding	ENSG00000119812	FAM98A	family with sequence similarity 98 member A [Source:HGNC Symbol;Acc:HGNC:24520]	1341.96	998.369	746.789	2071.88
ENST00000238831	84272	YIPF4-201	protein_coding	ENSG00000119820	YIPF4	Yip1 domain family member 4 [Source:HGNC Symbol;Acc:HGNC:28145]	1012.01	832.152	1321.47	1441.57
ENST00000238855	54812	AFTPH-201	protein_coding	ENSG00000119844	AFTPH	aftiphilin [Source:HGNC Symbol;Acc:HGNC:25951]	130.86	0	0	0
ENST00000238856	54812	AFTPH-202	protein_coding	ENSG00000119844	AFTPH	aftiphilin [Source:HGNC Symbol;Acc:HGNC:25951]	454.255	486.386	424.36	955.884
ENST00000238875	29094	LGALSL-201	protein_coding	ENSG00000119862	LGALSL	galectin like [Source:HGNC Symbol;Acc:HGNC:25012]	43.5037	25.4979	71.7212	64.5814
ENST00000238892	9419	CRIPT-201	protein_coding	ENSG00000119878	CRIPT	CXXC repeat containing interactor of PDZ3 domain [Source:HGNC Symbol;Acc:HGNC:14312]	453.04	384.693	293.708	425.198
ENST00000238918	577	ADGRB3-201	protein_coding	ENSG00000135298	ADGRB3	adhesion G protein-coupled receptor B3 [Source:HGNC Symbol;Acc:HGNC:945]	0	0	0	0
ENST00000238936	79847	MFSD13A-201	protein_coding	ENSG00000138111	MFSD13A	major facilitator superfamily domain containing 13A [Source:HGNC Symbol;Acc:HGNC:26196]	206.516	98.7808	198.304	159.594
ENST00000238961	55719	SLF2-201	protein_coding	ENSG00000119906	SLF2	SMC5-SMC6 complex localization factor 2 [Source:HGNC Symbol;Acc:HGNC:17814]	942.678	906.504	828.251	1079.28
ENST00000238983	8513	LIPF-201	protein_coding	ENSG00000182333	LIPF	lipase F, gastric type [Source:HGNC Symbol;Acc:HGNC:6622]	0	0	0	0
ENST00000238994	5507	PPP1R3C-201	protein_coding	ENSG00000119938	PPP1R3C	protein phosphatase 1 regulatory subunit 3C [Source:HGNC Symbol;Acc:HGNC:9293]	150.194	105.396	142.093	178.319
ENST00000239007	4601	MXI1-201	protein_coding	ENSG00000119950	MXI1	MAX interactor 1, dimerization protein [Source:HGNC Symbol;Acc:HGNC:7534]	352.967	72.3126	244.875	357.035
ENST00000239026	3070	HELLS-201	protein_coding	ENSG00000119969	HELLS	helicase, lymphoid specific [Source:HGNC Symbol;Acc:HGNC:4861]	0	0	0	0
ENST00000239032	2834	PRLHR-201	protein_coding	ENSG00000119973	PRLHR	prolactin releasing hormone receptor [Source:HGNC Symbol;Acc:HGNC:4464]	8.02641	9.11369	17.6024	9.67551
ENST00000239117	30819	KCNIP2-201	protein_coding	ENSG00000120049	KCNIP2	potassium voltage-gated channel interacting protein 2 [Source:HGNC Symbol;Acc:HGNC:15522]	0	0	0	5.43105
ENST00000239144	3218	HOXB8-201	protein_coding	ENSG00000120068	HOXB8	homeobox B8 [Source:HGNC Symbol;Acc:HGNC:5119]	10.6631	3.20311	8.98102	15.8561
ENST00000239151	3215	HOXB5-201	protein_coding	ENSG00000120075	HOXB5	homeobox B5 [Source:HGNC Symbol;Acc:HGNC:5116]	6.8485	14.8112	33.8061	20.4591
ENST00000239165	3217	HOXB7-201	protein_coding	ENSG00000260027	HOXB7	homeobox B7 [Source:HGNC Symbol;Acc:HGNC:5118]	22.3725	9.0532	16.4955	28.8483
ENST00000239174	3211	HOXB1-201	protein_coding	ENSG00000120094	HOXB1	homeobox B1 [Source:HGNC Symbol;Acc:HGNC:5111]	0	0	0	0
ENST00000239223	1843	DUSP1-201	protein_coding	ENSG00000120129	DUSP1	dual specificity phosphatase 1 [Source:HGNC Symbol;Acc:HGNC:3064]	2583.46	702.288	1677.85	6153.3
ENST00000239231	79646	PANK3-201	protein_coding	ENSG00000120137	PANK3	pantothenate kinase 3 [Source:HGNC Symbol;Acc:HGNC:19365]	2592.65	3158.75	3037.99	5455.97
ENST00000239243	4488	MSX2-201	protein_coding	ENSG00000120149	MSX2	msh homeobox 2 [Source:HGNC Symbol;Acc:HGNC:7392]	7.62915	20.5381	9.49705	28.6459
ENST00000239316	3641	INSL4-201	protein_coding	ENSG00000120211	INSL4	insulin like 4 [Source:HGNC Symbol;Acc:HGNC:6087]	0	6.21877	6.53697	3.97032
ENST00000239347	3444	IFNA7-201	protein_coding	ENSG00000214042	IFNA7	interferon alpha 7 [Source:HGNC Symbol;Acc:HGNC:5428]	0	0	0	0
ENST00000239367	84918	LRP11-201	protein_coding	ENSG00000120256	LRP11	LDL receptor related protein 11 [Source:HGNC Symbol;Acc:HGNC:16936]	979.214	782.775	539.132	731.34
ENST00000239374	80129	CCDC170-201	protein_coding	ENSG00000120262	CCDC170	coiled-coil domain containing 170 [Source:HGNC Symbol;Acc:HGNC:21177]	7.44838	6.83082	15.5649	8.22852
ENST00000239440	64411	ARAP3-201	protein_coding	ENSG00000120318	ARAP3	ArfGAP with RhoGAP domain, ankyrin repeat and PH domain 3 [Source:HGNC Symbol;Acc:HGNC:24097]	297.113	521.065	375.622	494.997
ENST00000239444	56128	PCDHB8-201	protein_coding	ENSG00000120322	PCDHB8	protocadherin beta 8 [Source:HGNC Symbol;Acc:HGNC:8693]	30.8885	164.95	39.8395	14.1214
ENST00000239446	56126	PCDHB10-201	protein_coding	ENSG00000120324	PCDHB10	protocadherin beta 10 [Source:HGNC Symbol;Acc:HGNC:8681]	22.8159	26.8859	85.6184	63.7863
ENST00000239449	56122	PCDHB14-201	protein_coding	ENSG00000120327	PCDHB14	protocadherin beta 14 [Source:HGNC Symbol;Acc:HGNC:8685]	76.122	152.014	91.4603	61.1297
ENST00000239450	56124	PCDHB12-201	protein_coding	ENSG00000120328	PCDHB12	protocadherin beta 12 [Source:HGNC Symbol;Acc:HGNC:8683]	7.12261	28.2763	42.5125	32.5606
ENST00000239451	83884	SLC25A2-201	protein_coding	ENSG00000120329	SLC25A2	solute carrier family 25 member 2 [Source:HGNC Symbol;Acc:HGNC:22921]	0	0	0	0
ENST00000239461	5396	PRRX1-201	protein_coding	ENSG00000116132	PRRX1	paired related homeobox 1 [Source:HGNC Symbol;Acc:HGNC:9142]	7.14662	74.5767	6.74591	9.49051
ENST00000239462	63923	TNN-201	protein_coding	ENSG00000120332	TNN	tenascin N [Source:HGNC Symbol;Acc:HGNC:22942]	0	0	0	0
ENST00000239587	83887	TTLL2-201	protein_coding	ENSG00000120440	TTLL2	tubulin tyrosine ligase like 2 [Source:HGNC Symbol;Acc:HGNC:21211]	0	2.81445	1.97433	5.51527
ENST00000239614	79684	MSANTD2-201	protein_coding	ENSG00000120458	MSANTD2	Myb/SANT DNA binding domain containing 2 [Source:HGNC Symbol;Acc:HGNC:26266]	21.6348	60.4921	54.3199	43.705
ENST00000239666	51248	PDZD11-201	protein_coding	ENSG00000120509	PDZD11	PDZ domain containing 11 [Source:HGNC Symbol;Acc:HGNC:28034]	1044.99	697.116	1531.85	1162.16
ENST00000239690	84955	NUDCD1-201	protein_coding	ENSG00000120526	NUDCD1	NudC domain containing 1 [Source:HGNC Symbol;Acc:HGNC:24306]	673.698	457.929	289.548	543.947
ENST00000239830	84318	CCDC77-201	protein_coding	ENSG00000120647	CCDC77	coiled-coil domain containing 77 [Source:HGNC Symbol;Acc:HGNC:28203]	70.7046	147.8	0	53.1521
ENST00000239849	8600	TNFSF11-201	protein_coding	ENSG00000120659	TNFSF11	TNF superfamily member 11 [Source:HGNC Symbol;Acc:HGNC:11926]	0	0	0	0
ENST00000239852	9617	MTRF1-201	nonsense_mediated_decay	ENSG00000120662	MTRF1	mitochondrial translation release factor 1 [Source:HGNC Symbol;Acc:HGNC:7469]	33.982	32.0758	85.5436	62.4744
ENST00000239859	728591	CCDC169-201	protein_coding	ENSG00000242715	CCDC169	coiled-coil domain containing 169 [Source:HGNC Symbol;Acc:HGNC:34361]	0	0	0	11.7229
ENST00000239860	728591	CCDC169-202	protein_coding	ENSG00000242715	CCDC169	coiled-coil domain containing 169 [Source:HGNC Symbol;Acc:HGNC:34361]	0	0	0	0
ENST00000239878	51569	UFM1-201	protein_coding	ENSG00000120686	UFM1	ubiquitin fold modifier 1 [Source:HGNC Symbol;Acc:HGNC:20597]	1180.65	1168.18	874.459	1155.53
ENST00000239882	1997	ELF1-201	protein_coding	ENSG00000120690	ELF1	E74 like ETS transcription factor 1 [Source:HGNC Symbol;Acc:HGNC:3316]	305.248	629.298	171.025	633.332
ENST00000239891	29880	ALG5-201	protein_coding	ENSG00000120697	ALG5	ALG5, dolichyl-phosphate beta-glucosyltransferase [Source:HGNC Symbol;Acc:HGNC:20266]	389.548	481.951	328.15	584.787
ENST00000239893	11340	EXOSC8-201	nonsense_mediated_decay	ENSG00000120699	EXOSC8	exosome component 8 [Source:HGNC Symbol;Acc:HGNC:17035]	241.09	200.603	199.112	268.084
ENST00000239906	51307	FAM53C-201	protein_coding	ENSG00000120709	FAM53C	family with sequence similarity 53 member C [Source:HGNC Symbol;Acc:HGNC:1336]	1207.7	1263.62	962.545	1819.34
ENST00000239926	9499	MYOT-201	protein_coding	ENSG00000120729	MYOT	myotilin [Source:HGNC Symbol;Acc:HGNC:12399]	0	0	0	0
ENST00000239938	1958	EGR1-201	protein_coding	ENSG00000120738	EGR1	early growth response 1 [Source:HGNC Symbol;Acc:HGNC:3238]	2548.17	1207.07	786.724	4638.41
ENST00000239940	5217	PFN2-201	protein_coding	ENSG00000070087	PFN2	profilin 2 [Source:HGNC Symbol;Acc:HGNC:8882]	102.27	0	0	83.3929
ENST00000239944	27230	SERP1-201	protein_coding	ENSG00000120742	SERP1	stress associated endoplasmic reticulum protein 1 [Source:HGNC Symbol;Acc:HGNC:10759]	1886.74	1456.86	1333.57	2026.24
ENST00000240050	80298	MTERF2-201	protein_coding	ENSG00000120832	MTERF2	mitochondrial transcription termination factor 2 [Source:HGNC Symbol;Acc:HGNC:30779]	0	0	0	0
ENST00000240055	4801	NFYB-201	protein_coding	ENSG00000120837	NFYB	nuclear transcription factor Y subunit beta [Source:HGNC Symbol;Acc:HGNC:7805]	319.969	238.645	141.222	219.694
ENST00000240079	51019	WASHC3-201	protein_coding	ENSG00000120860	WASHC3	WASH complex subunit 3 [Source:HGNC Symbol;Acc:HGNC:24256]	0	0	0	0
ENST00000240093	7976	FZD3-201	protein_coding	ENSG00000104290	FZD3	frizzled class receptor 3 [Source:HGNC Symbol;Acc:HGNC:4041]	127.953	47.4909	117.462	210.894
ENST00000240095	23516	SLC39A14-201	protein_coding	ENSG00000104635	SLC39A14	solute carrier family 39 member 14 [Source:HGNC Symbol;Acc:HGNC:20858]	0	7.25305	2.80704	0
ENST00000240100	1846	DUSP4-201	protein_coding	ENSG00000120875	DUSP4	dual specificity phosphatase 4 [Source:HGNC Symbol;Acc:HGNC:3070]	11898.8	16359.2	25516.7	32757.2
ENST00000240101	1846	DUSP4-202	protein_coding	ENSG00000120875	DUSP4	dual specificity phosphatase 4 [Source:HGNC Symbol;Acc:HGNC:3070]	184.397	361.951	598.591	464.654
ENST00000240123	10174	SORBS3-201	protein_coding	ENSG00000120896	SORBS3	sorbin and SH3 domain containing 3 [Source:HGNC Symbol;Acc:HGNC:30907]	512.032	347.966	477.773	515.741
ENST00000240132	1135	CHRNA2-201	protein_coding	ENSG00000120903	CHRNA2	cholinergic receptor nicotinic alpha 2 subunit [Source:HGNC Symbol;Acc:HGNC:1956]	0	0	0	0
ENST00000240139	5533	PPP3CC-201	protein_coding	ENSG00000120910	PPP3CC	protein phosphatase 3 catalytic subunit gamma [Source:HGNC Symbol;Acc:HGNC:9316]	169.597	126.906	145.552	130.115
ENST00000240159	81790	RNF170-201	nonsense_mediated_decay	ENSG00000120925	RNF170	ring finger protein 170 [Source:HGNC Symbol;Acc:HGNC:25358]	0	0	0	0
ENST00000240185	23435	TARDBP-201	protein_coding	ENSG00000120948	TARDBP	TAR DNA binding protein [Source:HGNC Symbol;Acc:HGNC:11571]	162.582	237.157	351.356	216.101
ENST00000240189	65122	PRAMEF2-201	protein_coding	ENSG00000120952	PRAMEF2	PRAME family member 2 [Source:HGNC Symbol;Acc:HGNC:28841]	0	0	0	0
ENST00000240285	157506	RDH10-201	protein_coding	ENSG00000121039	RDH10	retinol dehydrogenase 10 [Source:HGNC Symbol;Acc:HGNC:19975]	203.399	57.4897	191.714	177.898
ENST00000240304	51747	LUC7L3-201	protein_coding	ENSG00000108848	LUC7L3	LUC7 like 3 pre-mRNA splicing factor [Source:HGNC Symbol;Acc:HGNC:24309]	1200.4	1008.35	718.192	701.764
ENST00000240306	1748	DLX4-201	protein_coding	ENSG00000108813	DLX4	distal-less homeobox 4 [Source:HGNC Symbol;Acc:HGNC:2917]	12.7396	6.25331	5.87469	0
ENST00000240316	8161	COIL-201	protein_coding	ENSG00000121058	COIL	coilin [Source:HGNC Symbol;Acc:HGNC:2184]	641.027	549.329	666.395	899.913
ENST00000240328	6909	TBX2-201	protein_coding	ENSG00000121068	TBX2	T-box 2 [Source:HGNC Symbol;Acc:HGNC:11597]	0	0	0	0
ENST00000240333	10237	SLC35B1-201	protein_coding	ENSG00000121073	SLC35B1	solute carrier family 35 member B1 [Source:HGNC Symbol;Acc:HGNC:20798]	69.5131	51.9462	93.8064	137.06
ENST00000240335	9496	TBX4-201	protein_coding	ENSG00000121075	TBX4	T-box 4 [Source:HGNC Symbol;Acc:HGNC:11603]	0	0	0	0
ENST00000240361	56155	TEX14-201	protein_coding	ENSG00000121101	TEX14	testis expressed 14, intercellular bridge forming factor [Source:HGNC Symbol;Acc:HGNC:11737]	0	0	11.4874	0
ENST00000240364	81558	FAM117A-201	protein_coding	ENSG00000121104	FAM117A	family with sequence similarity 117 member A [Source:HGNC Symbol;Acc:HGNC:24179]	36.3203	24.7766	36.0141	67.8718
ENST00000240423	23397	NCAPH-201	protein_coding	ENSG00000121152	NCAPH	non-SMC condensin I complex subunit H [Source:HGNC Symbol;Acc:HGNC:1112]	1083.77	879.401	482.89	953.495
ENST00000240487	23240	TMEM131L-201	protein_coding	ENSG00000121210	TMEM131L	transmembrane 131 like [Source:HGNC Symbol;Acc:HGNC:29146]	81.2837	0	116.289	39.1864
ENST00000240488	84057	MND1-201	protein_coding	ENSG00000121211	MND1	meiotic nuclear divisions 1 [Source:HGNC Symbol;Acc:HGNC:24839]	396.889	266.794	247.17	291.311
ENST00000240499	7700	ZNF141-201	protein_coding	ENSG00000131127	ZNF141	zinc finger protein 141 [Source:HGNC Symbol;Acc:HGNC:12926]	144.611	197.68	170.134	132.254
ENST00000240587	57616	TSHZ3-201	protein_coding	ENSG00000121297	TSHZ3	teashirt zinc finger homeobox 3 [Source:HGNC Symbol;Acc:HGNC:30700]	0	0	0	0
ENST00000240615	50836	TAS2R8-201	protein_coding	ENSG00000121314	TAS2R8	taste 2 receptor member 8 [Source:HGNC Symbol;Acc:HGNC:14915]	0	0	0	0
ENST00000240617	79887	PLBD1-201	protein_coding	ENSG00000121316	PLBD1	phospholipase B domain containing 1 [Source:HGNC Symbol;Acc:HGNC:26215]	406.358	177.446	115.769	150.907
ENST00000240618	22914	KLRK1-201	protein_coding	ENSG00000213809	KLRK1	killer cell lectin like receptor K1 [Source:HGNC Symbol;Acc:HGNC:18788]	14.0793	6.40373	24.4162	3.64428
ENST00000240618	100528032	KLRK1-201	protein_coding	ENSG00000213809	KLRK1	killer cell lectin like receptor K1 [Source:HGNC Symbol;Acc:HGNC:18788]	14.0793	6.40373	24.4162	3.64428
ENST00000240619	50839	TAS2R10-201	protein_coding	ENSG00000121318	TAS2R10	taste 2 receptor member 10 [Source:HGNC Symbol;Acc:HGNC:14918]	0	5.90949	5.23875	0
ENST00000240636	5542	PRB1-201	nonsense_mediated_decay	ENSG00000251655	PRB1	proline rich protein BstNI subfamily 1 [Source:HGNC Symbol;Acc:HGNC:9337]	0	0	0	0
ENST00000240651	79912	PYROXD1-201	protein_coding	ENSG00000121350	PYROXD1	pyridine nucleotide-disulphide oxidoreductase domain 1 [Source:HGNC Symbol;Acc:HGNC:26162]	319.882	342.674	161.455	256.248
ENST00000240652	3375	IAPP-201	protein_coding	ENSG00000121351	IAPP	islet amyloid polypeptide [Source:HGNC Symbol;Acc:HGNC:5329]	3.09324	0	4.72352	0
ENST00000240662	3764	KCNJ8-201	protein_coding	ENSG00000121361	KCNJ8	potassium voltage-gated channel subfamily J member 8 [Source:HGNC Symbol;Acc:HGNC:6269]	59.4973	43.1655	29.2365	19.3898
ENST00000240687	50837	TAS2R7-201	protein_coding	ENSG00000121377	TAS2R7	taste 2 receptor member 7 [Source:HGNC Symbol;Acc:HGNC:14913]	0	0	0	0
ENST00000240691	50835	TAS2R9-201	protein_coding	ENSG00000121381	TAS2R9	taste 2 receptor member 9 [Source:HGNC Symbol;Acc:HGNC:14917]	0	0	0	0
ENST00000240719	256051	ZNF549-201	protein_coding	ENSG00000121406	ZNF549	zinc finger protein 549 [Source:HGNC Symbol;Acc:HGNC:26632]	103.807	47.1101	57.6594	67.6661
ENST00000240727	65982	ZSCAN18-201	protein_coding	ENSG00000121413	ZSCAN18	zinc finger and SCAN domain containing 18 [Source:HGNC Symbol;Acc:HGNC:21037]	0	0	0	0
ENST00000240731	10520	ZNF211-201	protein_coding	ENSG00000121417	ZNF211	zinc finger protein 211 [Source:HGNC Symbol;Acc:HGNC:13003]	0	0	0	0
ENST00000240851	10342	TFG-201	protein_coding	ENSG00000114354	TFG	TRK-fused gene [Source:HGNC Symbol;Acc:HGNC:11758]	1335.48	904.038	1069.9	1625.6
ENST00000240874	8997	KALRN-201	protein_coding	ENSG00000160145	KALRN	kalirin RhoGEF kinase [Source:HGNC Symbol;Acc:HGNC:4814]	0	0	0	0
ENST00000240922	80218	NAA50-201	protein_coding	ENSG00000121579	NAA50	N(alpha)-acetyltransferase 50, NatE catalytic subunit [Source:HGNC Symbol;Acc:HGNC:29533]	251.139	232.106	159.852	211.55
ENST00000241001	5080	PAX6-201	protein_coding	ENSG00000007372	PAX6	paired box 6 [Source:HGNC Symbol;Acc:HGNC:8620]	0	0	0	0
ENST00000241014	9479	MAPK8IP1-201	protein_coding	ENSG00000121653	MAPK8IP1	mitogen-activated protein kinase 8 interacting protein 1 [Source:HGNC Symbol;Acc:HGNC:6882]	320.036	152.419	362.096	417.687
ENST00000241041	NA	PEX16-201	protein_coding	ENSG00000121680	PEX16	peroxisomal biogenesis factor 16 [Source:HGNC Symbol;Acc:HGNC:8857]	59.4457	127.633	67.4475	108.572
ENST00000241051	91614	DEPDC7-201	protein_coding	ENSG00000121690	DEPDC7	DEP domain containing 7 [Source:HGNC Symbol;Acc:HGNC:29899]	24.5006	36.571	14.7163	23.6606
ENST00000241052	847	CAT-201	protein_coding	ENSG00000121691	CAT	catalase [Source:HGNC Symbol;Acc:HGNC:1516]	1602.3	668.286	676.836	937.473
ENST00000241069	43	ACHE-201	protein_coding	ENSG00000087085	ACHE	acetylcholinesterase (Cartwright blood group) [Source:HGNC Symbol;Acc:HGNC:108]	0	0	0	0
ENST00000241071	26261	FBXO24-201	protein_coding	ENSG00000106336	FBXO24	F-box protein 24 [Source:HGNC Symbol;Acc:HGNC:13595]	0	0	0	0
ENST00000241124	10804	GJB6-201	protein_coding	ENSG00000121742	GJB6	gap junction protein beta 6 [Source:HGNC Symbol;Acc:HGNC:4288]	0	0	0	0
ENST00000241125	2700	GJA3-201	protein_coding	ENSG00000121743	GJA3	gap junction protein alpha 3 [Source:HGNC Symbol;Acc:HGNC:4277]	429.338	230.129	233.334	261.821
ENST00000241256	2693	GHSR-201	protein_coding	ENSG00000121853	GHSR	growth hormone secretagogue receptor [Source:HGNC Symbol;Acc:HGNC:4267]	0	0	0	0
ENST00000241261	8743	TNFSF10-201	protein_coding	ENSG00000121858	TNFSF10	TNF superfamily member 10 [Source:HGNC Symbol;Acc:HGNC:11925]	353.553	143.746	165.973	1087.1
ENST00000241274	22865	SLITRK3-201	protein_coding	ENSG00000121871	SLITRK3	SLIT and NTRK like family member 3 [Source:HGNC Symbol;Acc:HGNC:23501]	0	0	0	0
ENST00000241305	119587	CPXM2-201	protein_coding	ENSG00000121898	CPXM2	carboxypeptidase X, M14 family member 2 [Source:HGNC Symbol;Acc:HGNC:26977]	0	0	0	0
ENST00000241312	114784	CSMD2-201	nonsense_mediated_decay	ENSG00000121904	CSMD2	CUB and Sushi multiple domains 2 [Source:HGNC Symbol;Acc:HGNC:19290]	0	0	0	0
ENST00000241337	2946	GSTM2-201	protein_coding	ENSG00000213366	GSTM2	glutathione S-transferase mu 2 [Source:HGNC Symbol;Acc:HGNC:4634]	163.434	76.7253	119.851	92.9816
ENST00000241356	140	ADORA3-201	protein_coding	ENSG00000282608	ADORA3	adenosine A3 receptor [Source:HGNC Symbol;Acc:HGNC:268]	0	0	0	0
ENST00000241391	79712	GTDC1-201	protein_coding	ENSG00000121964	GTDC1	glycosyltransferase like domain containing 1 [Source:HGNC Symbol;Acc:HGNC:20887]	0	0	0	0
ENST00000241393	7852	CXCR4-201	protein_coding	ENSG00000121966	CXCR4	C-X-C motif chemokine receptor 4 [Source:HGNC Symbol;Acc:HGNC:2561]	166.441	0	7.09436	3843.43
ENST00000241416	92	ACVR2A-201	protein_coding	ENSG00000121989	ACVR2A	activin A receptor type 2A [Source:HGNC Symbol;Acc:HGNC:173]	143.777	91.8662	84.8652	113.08
ENST00000241436	51426	POLK-201	protein_coding	ENSG00000122008	POLK	DNA polymerase kappa [Source:HGNC Symbol;Acc:HGNC:9183]	272.75	161.166	222.45	200.966
ENST00000241453	2322	FLT3-201	protein_coding	ENSG00000122025	FLT3	fms related tyrosine kinase 3 [Source:HGNC Symbol;Acc:HGNC:3765]	0	0	0	0
ENST00000241463	387496	RASL11A-201	protein_coding	ENSG00000122035	RASL11A	RAS like family 11 member A [Source:HGNC Symbol;Acc:HGNC:23802]	175.796	79.7613	64.0024	23.245
ENST00000241502	84248	FYTTD1-201	protein_coding	ENSG00000122068	FYTTD1	forty-two-three domain containing 1 [Source:HGNC Symbol;Acc:HGNC:25407]	1343.44	1060.11	1115.84	1320.52
ENST00000241527	130916	MTERF4-201	nonsense_mediated_decay	ENSG00000122085	MTERF4	mitochondrial transcription termination factor 4 [Source:HGNC Symbol;Acc:HGNC:28785]	0	0	0	0
ENST00000241600	51116	MRPS2-201	protein_coding	ENSG00000122140	MRPS2	mitochondrial ribosomal protein S2 [Source:HGNC Symbol;Acc:HGNC:14495]	2056.42	1498.03	1770.6	2247.7
ENST00000241651	4656	MYOG-201	protein_coding	ENSG00000122180	MYOG	myogenin [Source:HGNC Symbol;Acc:HGNC:7612]	0	0	1.42319	0
ENST00000241704	1314	COPA-201	protein_coding	ENSG00000122218	COPA	coatomer protein complex subunit alpha [Source:HGNC Symbol;Acc:HGNC:2230]	253.718	703.859	309.482	792.037
ENST00000241802	3117	HLA-DQA2-201	protein_coding	ENSG00000206301	HLA-DQA2	major histocompatibility complex, class II, DQ alpha 2 [Source:HGNC Symbol;Acc:HGNC:4943]	0	0	0	0
ENST00000241802	3118	HLA-DQA2-201	protein_coding	ENSG00000206301	HLA-DQA2	major histocompatibility complex, class II, DQ alpha 2 [Source:HGNC Symbol;Acc:HGNC:4943]	0	0	0	0
ENST00000241808	5620	PRM2-201	protein_coding	ENSG00000122304	PRM2	protamine 2 [Source:HGNC Symbol;Acc:HGNC:9448]	0	0	0	0
ENST00000241891	94233	OPN4-201	protein_coding	ENSG00000122375	OPN4	opsin 4 [Source:HGNC Symbol;Acc:HGNC:14449]	0	0	0	0
ENST00000242057	196	AHR-201	protein_coding	ENSG00000106546	AHR	aryl hydrocarbon receptor [Source:HGNC Symbol;Acc:HGNC:348]	3270.14	3435.23	2440.97	4637.14
ENST00000242059	9805	SCRN1-201	protein_coding	ENSG00000136193	SCRN1	secernin 1 [Source:HGNC Symbol;Acc:HGNC:22192]	4862.13	5322.61	3521.03	8048.42
ENST00000242066	2115	ETV1-201	protein_coding	ENSG00000006468	ETV1	ETS variant 1 [Source:HGNC Symbol;Acc:HGNC:3490]	14.8628	69.6922	0	21.7709
ENST00000242067	27241	BBS9-201	protein_coding	ENSG00000122507	BBS9	Bardet-Biedl syndrome 9 [Source:HGNC Symbol;Acc:HGNC:30000]	17.4185	0	0	0
ENST00000242104	654231	OCM-201	protein_coding	ENSG00000122543	OCM	oncomodulin [Source:HGNC Symbol;Acc:HGNC:8105]	0	0	0	0
ENST00000242108	80820	EEPD1-201	protein_coding	ENSG00000122547	EEPD1	endonuclease/exonuclease/phosphatase family domain containing 1 [Source:HGNC Symbol;Acc:HGNC:22223]	42.4219	19.6459	10.231	33.4406
ENST00000242109	NA	KIAA0087-201	lincRNA	ENSG00000122548	KIAA0087	KIAA0087 lncRNA [Source:HGNC Symbol;Acc:HGNC:22191]	0	3.26614	6.03328	0
ENST00000242140	644150	WIPF3-201	protein_coding	ENSG00000122574	WIPF3	WAS/WASL interacting protein family member 3 [Source:HGNC Symbol;Acc:HGNC:22004]	31.6537	0	18.6979	12.0833
ENST00000242152	4852	NPY-201	protein_coding	ENSG00000122585	NPY	neuropeptide Y [Source:HGNC Symbol;Acc:HGNC:7955]	0	0	0	0
ENST00000242159	3204	HOXA7-201	protein_coding	ENSG00000122592	HOXA7	homeobox A7 [Source:HGNC Symbol;Acc:HGNC:5108]	0	0	0	0
ENST00000242208	3624	INHBA-201	protein_coding	ENSG00000122641	INHBA	inhibin beta A subunit [Source:HGNC Symbol;Acc:HGNC:6066]	162.797	590.357	51.4622	4471.3
ENST00000242209	11328	FKBP9-201	protein_coding	ENSG00000122642	FKBP9	FK506 binding protein 9 [Source:HGNC Symbol;Acc:HGNC:3725]	873.61	1359.72	458.379	1560.72
ENST00000242210	51251	NT5C3A-201	protein_coding	ENSG00000122643	NT5C3A	5'-nucleotidase, cytosolic IIIA [Source:HGNC Symbol;Acc:HGNC:17820]	432.404	16.9104	0	700.477
ENST00000242248	27434	POLM-201	protein_coding	ENSG00000122678	POLM	DNA polymerase mu [Source:HGNC Symbol;Acc:HGNC:9185]	132.079	82.7404	79.7377	396.39
ENST00000242249	10268	RAMP3-201	protein_coding	ENSG00000122679	RAMP3	receptor activity modifying protein 3 [Source:HGNC Symbol;Acc:HGNC:9845]	0	0	0	0
ENST00000242257	29960	MRM2-201	protein_coding	ENSG00000122687	MRM2	mitochondrial rRNA methyltransferase 2 [Source:HGNC Symbol;Acc:HGNC:16352]	0	126.53	0	282.821
ENST00000242261	7291	TWIST1-201	protein_coding	ENSG00000122691	TWIST1	twist family bHLH transcription factor 1 [Source:HGNC Symbol;Acc:HGNC:12428]	1.92521	0	2.44347	0
ENST00000242275	92014	SLC25A51-201	protein_coding	ENSG00000122696	SLC25A51	solute carrier family 25 member 51 [Source:HGNC Symbol;Acc:HGNC:23323]	62.7935	0	0	47.1416
ENST00000242285	1211	CLTA-201	protein_coding	ENSG00000122705	CLTA	clathrin light chain A [Source:HGNC Symbol;Acc:HGNC:2090]	0	0	0	0
ENST00000242310	138474	TAF1L-201	protein_coding	ENSG00000122728	TAF1L	TATA-box binding protein associated factor 1 like [Source:HGNC Symbol;Acc:HGNC:18056]	0	9.34239	9.26883	0
ENST00000242315	23349	PHF24-201	protein_coding	ENSG00000122733	PHF24	PHD finger protein 24 [Source:HGNC Symbol;Acc:HGNC:29180]	0	0	0	0
ENST00000242317	27019	DNAI1-201	protein_coding	ENSG00000122735	DNAI1	dynein axonemal intermediate chain 1 [Source:HGNC Symbol;Acc:HGNC:2954]	0	0	0	0
ENST00000242323	79269	DCAF10-201	protein_coding	ENSG00000122741	DCAF10	DDB1 and CUL4 associated factor 10 [Source:HGNC Symbol;Acc:HGNC:23686]	1062.31	657.384	1198.49	1064.5
ENST00000242351	56829	ZC3HAV1-201	protein_coding	ENSG00000105939	ZC3HAV1	zinc finger CCCH-type containing, antiviral 1 [Source:HGNC Symbol;Acc:HGNC:23721]	1183	1569.19	756.448	958.268
ENST00000242375	6718	AKR1D1-201	protein_coding	ENSG00000122787	AKR1D1	aldo-keto reductase family 1 member D1 [Source:HGNC Symbol;Acc:HGNC:388]	0	0	0	0
ENST00000242462	50674	NEUROG3-201	protein_coding	ENSG00000122859	NEUROG3	neurogenin 3 [Source:HGNC Symbol;Acc:HGNC:13806]	0	0	0	0
ENST00000242465	5552	SRGN-201	protein_coding	ENSG00000122862	SRGN	serglycin [Source:HGNC Symbol;Acc:HGNC:9361]	1808.53	610.703	1249.94	6611.98
ENST00000242480	1959	EGR2-201	protein_coding	ENSG00000122877	EGR2	early growth response 2 [Source:HGNC Symbol;Acc:HGNC:3239]	31.9923	0	0	82.7435
ENST00000242505	317662	FAM149B1-201	protein_coding	ENSG00000138286	FAM149B1	family with sequence similarity 149 member B1 [Source:HGNC Symbol;Acc:HGNC:29162]	698.863	1139.68	700.351	728.029
ENST00000242576	7374	UNG-201	protein_coding	ENSG00000076248	UNG	uracil DNA glycosylase [Source:HGNC Symbol;Acc:HGNC:12572]	1338.83	1823.54	457.112	895.285
ENST00000242577	8655	DYNLL1-201	protein_coding	ENSG00000088986	DYNLL1	dynein light chain LC8-type 1 [Source:HGNC Symbol;Acc:HGNC:15476]	56.8562	0	732.575	266.384
ENST00000242591	28981	IFT81-201	protein_coding	ENSG00000122970	IFT81	intraflagellar transport 81 [Source:HGNC Symbol;Acc:HGNC:14313]	253.492	148.064	89.0152	263.54
ENST00000242592	35	ACADS-201	protein_coding	ENSG00000122971	ACADS	acyl-CoA dehydrogenase short chain [Source:HGNC Symbol;Acc:HGNC:90]	194.258	116.663	122.827	212.192
ENST00000242607	84329	HVCN1-201	protein_coding	ENSG00000122986	HVCN1	hydrogen voltage gated channel 1 [Source:HGNC Symbol;Acc:HGNC:28240]	146.79	3.56782	31.0659	172.179
ENST00000242719	26994	RNF11-201	protein_coding	ENSG00000123091	RNF11	ring finger protein 11 [Source:HGNC Symbol;Acc:HGNC:10056]	2373.86	2229.97	2001.49	2608.55
ENST00000242728	79365	BHLHE41-201	protein_coding	ENSG00000123095	BHLHE41	basic helix-loop-helix family member e41 [Source:HGNC Symbol;Acc:HGNC:16617]	594.34	282.701	322.571	422.178
ENST00000242729	8082	SSPN-201	protein_coding	ENSG00000123096	SSPN	sarcospan [Source:HGNC Symbol;Acc:HGNC:11322]	4.34487	0	7.27644	6.29414
ENST00000242737	3709	ITPR2-201	protein_coding	ENSG00000123104	ITPR2	inositol 1,4,5-trisphosphate receptor type 2 [Source:HGNC Symbol;Acc:HGNC:6181]	0	0	0	0
ENST00000242770	8677	STX10-201	protein_coding	ENSG00000104915	STX10	syntaxin 10 [Source:HGNC Symbol;Acc:HGNC:11428]	133.664	0	146.447	94.6282
ENST00000242776	10212	DDX39A-201	protein_coding	ENSG00000123136	DDX39A	DExD-box helicase 39A [Source:HGNC Symbol;Acc:HGNC:17821]	1043.43	1170.11	454.302	2084.53
ENST00000242783	5585	PKN1-201	protein_coding	ENSG00000123143	PKN1	protein kinase N1 [Source:HGNC Symbol;Acc:HGNC:9405]	3124.34	2759.98	3884.31	7543.92
ENST00000242784	79002	TRIR-201	protein_coding	ENSG00000123144	TRIR	telomerase RNA component interacting RNase [Source:HGNC Symbol;Acc:HGNC:28424]	1641.6	1644.49	1344.85	2735.18
ENST00000242786	976	ADGRE5-201	protein_coding	ENSG00000123146	ADGRE5	adhesion G protein-coupled receptor E5 [Source:HGNC Symbol;Acc:HGNC:1711]	372.084	1204.7	345.845	1725.04
ENST00000242804	79973	ZNF442-201	protein_coding	ENSG00000198342	ZNF442	zinc finger protein 442 [Source:HGNC Symbol;Acc:HGNC:20877]	17.3359	13.126	34.852	41.2133
ENST00000242810	54800	KLHL24-201	protein_coding	ENSG00000114796	KLHL24	kelch like family member 24 [Source:HGNC Symbol;Acc:HGNC:25947]	30.9597	32.3443	0	255.477
ENST00000242819	83446	CCDC70-201	protein_coding	ENSG00000123171	CCDC70	coiled-coil domain containing 70 [Source:HGNC Symbol;Acc:HGNC:25303]	0	0	1.91217	0
ENST00000242827	84650	EBPL-201	protein_coding	ENSG00000123179	EBPL	emopamil binding protein like [Source:HGNC Symbol;Acc:HGNC:18061]	454.456	110.843	35.0524	98.2042
ENST00000242839	540	ATP7B-201	protein_coding	ENSG00000123191	ATP7B	ATPase copper transporting beta [Source:HGNC Symbol;Acc:HGNC:870]	0	0	0	9.45467
ENST00000242848	23091	ZC3H13-201	protein_coding	ENSG00000123200	ZC3H13	zinc finger CCCH-type containing 13 [Source:HGNC Symbol;Acc:HGNC:20368]	1836.1	1432.8	1546.18	1893.39
ENST00000242872	64105	CENPK-201	protein_coding	ENSG00000123219	CENPK	centromere protein K [Source:HGNC Symbol;Acc:HGNC:29479]	0	0	0	0
ENST00000242994	58158	NEUROD4-201	protein_coding	ENSG00000123307	NEUROD4	neuronal differentiation 4 [Source:HGNC Symbol;Acc:HGNC:13802]	0	0	0	0
ENST00000243040	5204	PFDN5-201	nonsense_mediated_decay	ENSG00000123349	PFDN5	prefoldin subunit 5 [Source:HGNC Symbol;Acc:HGNC:8869]	73.778	0	21.8786	65.7815
ENST00000243045	29095	ORMDL2-201	protein_coding	ENSG00000123353	ORMDL2	ORMDL sphingolipid biosynthesis regulator 2 [Source:HGNC Symbol;Acc:HGNC:16037]	374.387	348.646	386.167	269.016
ENST00000243050	3164	NR4A1-201	protein_coding	ENSG00000123358	NR4A1	nuclear receptor subfamily 4 group A member 1 [Source:HGNC Symbol;Acc:HGNC:7980]	0	0	0	0
ENST00000243052	5153	PDE1B-201	protein_coding	ENSG00000123360	PDE1B	phosphodiesterase 1B [Source:HGNC Symbol;Acc:HGNC:8775]	0	0	0	0
ENST00000243056	3229	HOXC13-201	protein_coding	ENSG00000123364	HOXC13	homeobox C13 [Source:HGNC Symbol;Acc:HGNC:5125]	0	5.02298	4.35722	0
ENST00000243077	4035	LRP1-201	protein_coding	ENSG00000123384	LRP1	LDL receptor related protein 1 [Source:HGNC Symbol;Acc:HGNC:6692]	2688.29	2263.93	1132.03	2980.98
ENST00000243082	3227	HOXC11-201	protein_coding	ENSG00000123388	HOXC11	homeobox C11 [Source:HGNC Symbol;Acc:HGNC:5123]	0	2.6009	0	0
ENST00000243103	3228	HOXC12-201	protein_coding	ENSG00000123407	HOXC12	homeobox C12 [Source:HGNC Symbol;Acc:HGNC:5124]	0	0	0	0
ENST00000243108	3223	HOXC6-201	protein_coding	ENSG00000197757	HOXC6	homeobox C6 [Source:HGNC Symbol;Acc:HGNC:5128]	10.4032	25.128	18.4073	35.4736
ENST00000243112	23583	SMUG1-201	protein_coding	ENSG00000123415	SMUG1	single-strand-selective monofunctional uracil-DNA glycosylase 1 [Source:HGNC Symbol;Acc:HGNC:17148]	198.174	89.2146	134.044	137.108
ENST00000243152	NA	TYRL-201	unprocessed_pseudogene	ENSG00000123447	TYRL	tyrosinase-like (pseudogene) [Source:HGNC Symbol;Acc:HGNC:12443]	0	0	0	0
ENST00000243167	2166	FAAH-201	protein_coding	ENSG00000117480	FAAH	fatty acid amide hydrolase [Source:HGNC Symbol;Acc:HGNC:3553]	25.6933	3.40876	31.0981	0
ENST00000243189	57035	RSRP1-201	protein_coding	ENSG00000117616	RSRP1	arginine and serine rich protein 1 [Source:HGNC Symbol;Acc:HGNC:25234]	36.6514	14.3817	18.3423	6.74939
ENST00000243213	3598	IL13RA2-201	protein_coding	ENSG00000123496	IL13RA2	interleukin 13 receptor subunit alpha 2 [Source:HGNC Symbol;Acc:HGNC:5975]	0	0	0	0
ENST00000243219	3910	LAMA4-202	protein_coding	ENSG00000112769	LAMA4	laminin subunit alpha 4 [Source:HGNC Symbol;Acc:HGNC:6484]	0	2.01306	4.07507	4.55627
ENST00000243222	1300	COL10A1-201	protein_coding	ENSG00000123500	COL10A1	collagen type X alpha 1 chain [Source:HGNC Symbol;Acc:HGNC:2185]	3.99215	0	0	0
ENST00000243253	29927	SEC61A1-201	protein_coding	ENSG00000058262	SEC61A1	Sec61 translocon alpha 1 subunit [Source:HGNC Symbol;Acc:HGNC:18276]	4393.81	5952.89	2919.23	6479.48
ENST00000243286	85012	TCEAL3-201	protein_coding	ENSG00000196507	TCEAL3	transcription elongation factor A like 3 [Source:HGNC Symbol;Acc:HGNC:28247]	92.0339	299.746	335.764	180.458
ENST00000243298	51209	RAB9B-201	protein_coding	ENSG00000123570	RAB9B	RAB9B, member RAS oncogene family [Source:HGNC Symbol;Acc:HGNC:14090]	33.2464	87.1241	41.3623	137.221
ENST00000243300	203447	NRK-201	protein_coding	ENSG00000123572	NRK	Nik related kinase [Source:HGNC Symbol;Acc:HGNC:25391]	103.926	0	0	137.5
ENST00000243314	4108	MAGEA9-201	protein_coding	ENSG00000123584	MAGEA9	MAGE family member A9 [Source:HGNC Symbol;Acc:HGNC:6807]	0	0	0	0
ENST00000243325	9367	RAB9A-201	protein_coding	ENSG00000123595	RAB9A	RAB9A, member RAS oncogene family [Source:HGNC Symbol;Acc:HGNC:9792]	187.486	82.9718	81.6939	306.216
ENST00000243326	55183	RIF1-201	protein_coding	ENSG00000080345	RIF1	replication timing regulatory factor 1 [Source:HGNC Symbol;Acc:HGNC:23207]	1792.4	1489.36	1020.09	1309.98
ENST00000243344	79809	TTC21B-201	protein_coding	ENSG00000123607	TTC21B	tetratricopeptide repeat domain 21B [Source:HGNC Symbol;Acc:HGNC:25660]	348.481	247.398	237.104	353.37
ENST00000243346	9111	NMI-201	protein_coding	ENSG00000123609	NMI	N-myc and STAT interactor [Source:HGNC Symbol;Acc:HGNC:7854]	259.691	406.332	202.364	349.531
ENST00000243347	7130	TNFAIP6-201	protein_coding	ENSG00000123610	TNFAIP6	TNF alpha induced protein 6 [Source:HGNC Symbol;Acc:HGNC:11898]	0	0	0	0
ENST00000243349	130399	ACVR1C-201	protein_coding	ENSG00000123612	ACVR1C	activin A receptor type 1C [Source:HGNC Symbol;Acc:HGNC:18123]	34.9541	0	22.9478	0
ENST00000243389	206358	SLC36A1-201	protein_coding	ENSG00000123643	SLC36A1	solute carrier family 36 member 1 [Source:HGNC Symbol;Acc:HGNC:18761]	388.052	620.726	424.958	789.733
ENST00000243440	55509	BATF3-201	protein_coding	ENSG00000123685	BATF3	basic leucine zipper ATF-like transcription factor 3 [Source:HGNC Symbol;Acc:HGNC:28915]	100.348	93.794	84.7548	149.656
ENST00000243457	3759	KCNJ2-201	protein_coding	ENSG00000123700	KCNJ2	potassium voltage-gated channel subfamily J member 2 [Source:HGNC Symbol;Acc:HGNC:6263]	0	0	0	0
ENST00000243498	5393	EXOSC9-201	protein_coding	ENSG00000123737	EXOSC9	exosome component 9 [Source:HGNC Symbol;Acc:HGNC:9137]	366.168	554.604	147.043	279.582
ENST00000243501	81579	PLA2G12A-201	protein_coding	ENSG00000123739	PLA2G12A	phospholipase A2 group XIIA [Source:HGNC Symbol;Acc:HGNC:18554]	490.475	426.96	725.52	513.299
ENST00000243562	8425	LTBP4-202	protein_coding	ENSG00000090006	LTBP4	latent transforming growth factor beta binding protein 4 [Source:HGNC Symbol;Acc:HGNC:6717]	0	202.022	741.174	59.08
ENST00000243563	6626	SNRPA-201	protein_coding	ENSG00000077312	SNRPA	small nuclear ribonucleoprotein polypeptide A [Source:HGNC Symbol;Acc:HGNC:11151]	1081.21	920.866	805.037	1034.64
ENST00000243578	80776	B9D2-201	protein_coding	ENSG00000123810	B9D2	B9 domain containing 2 [Source:HGNC Symbol;Acc:HGNC:28636]	87.694	109.097	81.5297	98.635
ENST00000243583	79934	COQ8B-201	protein_coding	ENSG00000123815	COQ8B	coenzyme Q8B [Source:HGNC Symbol;Acc:HGNC:19041]	181.165	101.453	115.117	177.918
ENST00000243611	725	C4BPB-201	protein_coding	ENSG00000123843	C4BPB	complement component 4 binding protein beta [Source:HGNC Symbol;Acc:HGNC:1328]	0	0	0	0
ENST00000243639	90333	ZNF468-201	protein_coding	ENSG00000204604	ZNF468	zinc finger protein 468 [Source:HGNC Symbol;Acc:HGNC:33105]	156.26	99.9924	210.435	207.243
ENST00000243639	162967	ZNF468-201	protein_coding	ENSG00000204604	ZNF468	zinc finger protein 468 [Source:HGNC Symbol;Acc:HGNC:33105]	156.26	99.9924	210.435	207.243
ENST00000243643	55786	ZNF415-201	protein_coding	ENSG00000170954	ZNF415	zinc finger protein 415 [Source:HGNC Symbol;Acc:HGNC:20636]	0	0	0	0
ENST00000243644	59348	ZNF350-201	protein_coding	ENSG00000256683	ZNF350	zinc finger protein 350 [Source:HGNC Symbol;Acc:HGNC:16656]	112.48	114.255	122.44	216.811
ENST00000243662	23682	RAB38-201	protein_coding	ENSG00000123892	RAB38	RAB38, member RAS oncogene family [Source:HGNC Symbol;Acc:HGNC:9776]	293.403	197.762	127.653	225.43
ENST00000243673	10888	GPR83-201	protein_coding	ENSG00000123901	GPR83	G protein-coupled receptor 83 [Source:HGNC Symbol;Acc:HGNC:4523]	17.2644	28.9216	50.8064	54.3173
ENST00000243706	79441	HAUS3-201	protein_coding	ENSG00000214367	HAUS3	HAUS augmin like complex subunit 3 [Source:HGNC Symbol;Acc:HGNC:28719]	163.716	218.187	211.699	179.66
ENST00000243776	79586	CHPF-201	protein_coding	ENSG00000123989	CHPF	chondroitin polymerizing factor [Source:HGNC Symbol;Acc:HGNC:24291]	843.115	853.581	764.578	2111.47
ENST00000243786	3623	INHA-201	protein_coding	ENSG00000123999	INHA	inhibin alpha subunit [Source:HGNC Symbol;Acc:HGNC:6065]	0	3.90596	1.9656	10.271
ENST00000243806	79843	FAM124B-201	protein_coding	ENSG00000124019	FAM124B	family with sequence similarity 124 member B [Source:HGNC Symbol;Acc:HGNC:26224]	6.16796	7.0467	9.76794	6.88154
ENST00000243810	93349	SP140L-201	protein_coding	ENSG00000185404	SP140L	SP140 nuclear body protein like [Source:HGNC Symbol;Acc:HGNC:25105]	183.028	145.555	27.1319	0
ENST00000243878	84080	ENKD1-201	protein_coding	ENSG00000124074	ENKD1	enkurin domain containing 1 [Source:HGNC Symbol;Acc:HGNC:25246]	131.92	100.91	49.294	130.999
ENST00000243893	11065	UBE2C-201	protein_coding	ENSG00000175063	UBE2C	ubiquitin conjugating enzyme E2 C [Source:HGNC Symbol;Acc:HGNC:15937]	0	0	1.99391	0
ENST00000243896	51006	SLC35C2-201	protein_coding	ENSG00000080189	SLC35C2	solute carrier family 35 member C2 [Source:HGNC Symbol;Acc:HGNC:17117]	40.5794	18.0099	77.9112	18.7847
ENST00000243903	79913	ACTR5-201	protein_coding	ENSG00000101442	ACTR5	ARP5 actin related protein 5 homolog [Source:HGNC Symbol;Acc:HGNC:14671]	351.748	336.513	332.2	428.897
ENST00000243911	4159	MC3R-201	protein_coding	ENSG00000124089	MC3R	melanocortin 3 receptor [Source:HGNC Symbol;Acc:HGNC:6931]	0	0	0	4.17436
ENST00000243913	140687	GCNT7-201	protein_coding	ENSG00000124091	GCNT7	glucosaminyl (N-acetyl) transferase family member 7 [Source:HGNC Symbol;Acc:HGNC:16099]	3.20285	7.27685	4.63423	8.74993
ENST00000243914	140690	CTCFL-201	protein_coding	ENSG00000124092	CTCFL	CCCTC-binding factor like [Source:HGNC Symbol;Acc:HGNC:16234]	0	0	0	0
ENST00000243918	90196	SYS1-201	protein_coding	ENSG00000204070	SYS1	SYS1, golgi trafficking protein [Source:HGNC Symbol;Acc:HGNC:16162]	612.35	626.067	479.845	607.721
ENST00000243924	5266	PI3-201	protein_coding	ENSG00000124102	PI3	peptidase inhibitor 3 [Source:HGNC Symbol;Acc:HGNC:8947]	78.9384	4.72204	45.2423	4.00305
ENST00000243938	140686	WFDC3-201	protein_coding	ENSG00000124116	WFDC3	WAP four-disulfide core domain 3 [Source:HGNC Symbol;Acc:HGNC:15957]	0	0	0	0
ENST00000243964	57468	SLC12A5-201	protein_coding	ENSG00000124140	SLC12A5	solute carrier family 12 member 5 [Source:HGNC Symbol;Acc:HGNC:13818]	0	0	0	0
ENST00000243967	343578	ARHGAP40-201	protein_coding	ENSG00000124143	ARHGAP40	Rho GTPase activating protein 40 [Source:HGNC Symbol;Acc:HGNC:16226]	13.6166	0	33.5339	34.2289
ENST00000243997	514	ATP5F1E-201	protein_coding	ENSG00000124172	ATP5F1E	ATP synthase F1 subunit epsilon [Source:HGNC Symbol;Acc:HGNC:838]	51.9051	60.8954	66.8603	79.6069
ENST00000244007	5335	PLCG1-201	protein_coding	ENSG00000124181	PLCG1	phospholipase C gamma 1 [Source:HGNC Symbol;Acc:HGNC:9065]	1990.24	2058.55	1907.99	2559.16
ENST00000244020	6431	SRSF6-201	protein_coding	ENSG00000124193	SRSF6	serine and arginine rich splicing factor 6 [Source:HGNC Symbol;Acc:HGNC:10788]	1830.57	2493.48	2108.01	2153.52
ENST00000244040	57403	RAB22A-201	protein_coding	ENSG00000124209	RAB22A	RAB22A, member RAS oncogene family [Source:HGNC Symbol;Acc:HGNC:9764]	1969.69	2084.56	1890.32	2092.93
ENST00000244043	5740	PTGIS-201	protein_coding	ENSG00000124212	PTGIS	prostaglandin I2 synthase [Source:HGNC Symbol;Acc:HGNC:9603]	10.7794	11.7041	20.0218	13.4421
ENST00000244049	60437	CDH26-201	protein_coding	ENSG00000124215	CDH26	cadherin 26 [Source:HGNC Symbol;Acc:HGNC:15902]	0	0	0	0
ENST00000244050	6615	SNAI1-201	protein_coding	ENSG00000124216	SNAI1	snail family transcriptional repressor 1 [Source:HGNC Symbol;Acc:HGNC:11128]	96.7735	115.45	41.2593	45.1914
ENST00000244051	27304	MOCS3-201	protein_coding	ENSG00000124217	MOCS3	molybdenum cofactor synthesis 3 [Source:HGNC Symbol;Acc:HGNC:15765]	179.255	260.119	268.429	445.293
ENST00000244061	55905	RNF114-201	protein_coding	ENSG00000124226	RNF114	ring finger protein 114 [Source:HGNC Symbol;Acc:HGNC:13094]	2328.38	2275.76	2203.01	2330.98
ENST00000244070	NA	PPP4R1L-201	processed_transcript	ENSG00000124224	PPP4R1L	protein phosphatase 4 regulatory subunit 1 like (pseudogene) [Source:HGNC Symbol;Acc:HGNC:15755]	106.168	118.755	226.091	164.909
ENST00000244096	4109	MAGEA10-201	protein_coding	ENSG00000124260	MAGEA10	MAGE family member A10 [Source:HGNC Symbol;Acc:HGNC:6797]	0	0	0	0
ENST00000244137	5184	PEPD-201	protein_coding	ENSG00000124299	PEPD	peptidase D [Source:HGNC Symbol;Acc:HGNC:8840]	1044.11	1037	347.057	956.472
ENST00000244174	3581	IL9R-201	protein_coding	ENSG00000124334	IL9R	interleukin 9 receptor [Source:HGNC Symbol;Acc:HGNC:6030]	0	0	0	0
ENST00000244204	55577	NAGK-201	protein_coding	ENSG00000124357	NAGK	N-acetylglucosamine kinase [Source:HGNC Symbol;Acc:HGNC:17174]	108.268	0	280.536	322.28
ENST00000244217	84693	MCEE-201	protein_coding	ENSG00000124370	MCEE	methylmalonyl-CoA epimerase [Source:HGNC Symbol;Acc:HGNC:16732]	27.7691	12.367	12.1575	63.4474
ENST00000244221	400961	PAIP2B-201	protein_coding	ENSG00000124374	PAIP2B	poly(A) binding protein interacting protein 2B [Source:HGNC Symbol;Acc:HGNC:29200]	63.4721	62.5641	111.043	198.557
ENST00000244227	11017	SNRNP27-201	protein_coding	ENSG00000124380	SNRNP27	small nuclear ribonucleoprotein U4/U6.U5 subunit 27 [Source:HGNC Symbol;Acc:HGNC:30240]	14.656	0	0	0
ENST00000244230	10199	MPHOSPH10-201	protein_coding	ENSG00000124383	MPHOSPH10	M-phase phosphoprotein 10 [Source:HGNC Symbol;Acc:HGNC:7213]	646.789	791.529	556.846	909.375
ENST00000244241	27189	IL17C-201	protein_coding	ENSG00000124391	IL17C	interleukin 17C [Source:HGNC Symbol;Acc:HGNC:5983]	0	1.17234	0	0
ENST00000244289	3991	LIPE-201	protein_coding	ENSG00000079435	LIPE	lipase E, hormone sensitive type [Source:HGNC Symbol;Acc:HGNC:6621]	50.3918	39.7151	103.055	93.0427
ENST00000244293	5678	PSG9-201	protein_coding	ENSG00000183668	PSG9	pregnancy specific beta-1-glycoprotein 9 [Source:HGNC Symbol;Acc:HGNC:9526]	0	0	17.071	59.8825
ENST00000244295	5672	PSG4-201	protein_coding	ENSG00000243137	PSG4	pregnancy specific beta-1-glycoprotein 4 [Source:HGNC Symbol;Acc:HGNC:9521]	0	0	43.9645	0
ENST00000244296	5669	PSG1-201	protein_coding	ENSG00000231924	PSG1	pregnancy specific beta-1-glycoprotein 1 [Source:HGNC Symbol;Acc:HGNC:9514]	2.72276	0	5.98566	0
ENST00000244302	64344	HIF3A-201	retained_intron	ENSG00000124440	HIF3A	hypoxia inducible factor 3 alpha subunit [Source:HGNC Symbol;Acc:HGNC:15825]	0	0	0	0
ENST00000244303	64344	HIF3A-202	protein_coding	ENSG00000124440	HIF3A	hypoxia inducible factor 3 alpha subunit [Source:HGNC Symbol;Acc:HGNC:15825]	0	0	0	0
ENST00000244314	56269	IRGC-201	protein_coding	ENSG00000124449	IRGC	immunity related GTPase cinema [Source:HGNC Symbol;Acc:HGNC:28835]	0	0	3.00077	0
ENST00000244321	390940	PINLYP-201	retained_intron	ENSG00000234465	PINLYP	phospholipase A2 inhibitor and LY6/PLAUR domain containing [Source:HGNC Symbol;Acc:HGNC:44206]	12.0174	8.02583	36.1389	10.3673
ENST00000244333	27076	LYPD3-201	protein_coding	ENSG00000124466	LYPD3	LY6/PLAUR domain containing 3 [Source:HGNC Symbol;Acc:HGNC:24880]	29.8066	32.772	22.4986	33.9903
ENST00000244336	1088	CEACAM8-201	protein_coding	ENSG00000124469	CEACAM8	carcinoembryonic antigen related cell adhesion molecule 8 [Source:HGNC Symbol;Acc:HGNC:1820]	2.66735	2.66481	10.4004	3.58375
ENST00000244360	80352	RNF39-201	protein_coding	ENSG00000204618	RNF39	ring finger protein 39 [Source:HGNC Symbol;Acc:HGNC:18064]	13.1895	18.0347	36.2607	16.0032
ENST00000244364	667	DST-201	protein_coding	ENSG00000151914	DST	dystonin [Source:HGNC Symbol;Acc:HGNC:1090]	3284.93	1042.12	5670.59	3820.76
ENST00000244426	26268	FBXO9-201	protein_coding	ENSG00000112146	FBXO9	F-box protein 9 [Source:HGNC Symbol;Acc:HGNC:13588]	106.341	34.3592	189.294	70.8819
ENST00000244458	29993	PACSIN1-201	protein_coding	ENSG00000124507	PACSIN1	protein kinase C and casein kinase substrate in neurons 1 [Source:HGNC Symbol;Acc:HGNC:8570]	0	0	0	0
ENST00000244496	88745	RRP36-201	protein_coding	ENSG00000124541	RRP36	ribosomal RNA processing 36 [Source:HGNC Symbol;Acc:HGNC:21374]	1335.27	2359.21	1610.21	2283.25
ENST00000244513	696	BTN1A1-201	protein_coding	ENSG00000124557	BTN1A1	butyrophilin subfamily 1 member A1 [Source:HGNC Symbol;Acc:HGNC:1135]	0	0	5.02606	0
ENST00000244519	10384	BTN3A3-201	protein_coding	ENSG00000111801	BTN3A3	butyrophilin subfamily 3 member A3 [Source:HGNC Symbol;Acc:HGNC:1140]	211.78	172.156	134.192	361.738
ENST00000244520	6631	SNRPC-201	protein_coding	ENSG00000124562	SNRPC	small nuclear ribonucleoprotein polypeptide C [Source:HGNC Symbol;Acc:HGNC:11157]	2259.67	1246.72	1547.79	2472.86
ENST00000244527	6568	SLC17A1-201	protein_coding	ENSG00000124568	SLC17A1	solute carrier family 17 member 1 [Source:HGNC Symbol;Acc:HGNC:10929]	0	0	0	0
ENST00000244533	89845	ABCC10-201	protein_coding	ENSG00000124574	ABCC10	ATP binding cassette subfamily C member 10 [Source:HGNC Symbol;Acc:HGNC:52]	159.048	43.876	368.306	513.893
ENST00000244534	3007	HIST1H1D-201	protein_coding	ENSG00000124575	HIST1H1D	histone cluster 1 H1 family member d [Source:HGNC Symbol;Acc:HGNC:4717]	0	0	0	0
ENST00000244537	8361	HIST1H4F-201	protein_coding	ENSG00000274618	HIST1H4F	histone cluster 1 H4 family member f [Source:HGNC Symbol;Acc:HGNC:4783]	0	0	0	0
ENST00000244546	5190	PEX6-201	protein_coding	ENSG00000124587	PEX6	peroxisomal biogenesis factor 6 [Source:HGNC Symbol;Acc:HGNC:8859]	54.186	0	43.9794	179.715
ENST00000244565	222643	UNC5CL-201	protein_coding	ENSG00000124602	UNC5CL	unc-5 family C-terminal like [Source:HGNC Symbol;Acc:HGNC:21203]	65.0352	34.6043	104.862	62.03
ENST00000244571	57505	AARS2-201	protein_coding	ENSG00000124608	AARS2	alanyl-tRNA synthetase 2, mitochondrial [Source:HGNC Symbol;Acc:HGNC:21022]	502.472	408.191	549.387	739.213
ENST00000244573	3024	HIST1H1A-201	protein_coding	ENSG00000124610	HIST1H1A	histone cluster 1 H1 family member a [Source:HGNC Symbol;Acc:HGNC:4715]	1.2232	0	0	0
ENST00000244576	346157	ZNF391-201	protein_coding	ENSG00000124613	ZNF391	zinc finger protein 391 [Source:HGNC Symbol;Acc:HGNC:18779]	111.21	89.7095	89.4009	314.86
ENST00000244623	26212	OR2B6-201	protein_coding	ENSG00000124657	OR2B6	olfactory receptor family 2 subfamily B member 6 [Source:HGNC Symbol;Acc:HGNC:8241]	7.44032	2.31366	17.1937	7.39965
ENST00000244645	6954	TCP11-201	protein_coding	ENSG00000124678	TCP11	t-complex 11 [Source:HGNC Symbol;Acc:HGNC:11658]	0	0	0	0
ENST00000244669	10930	APOBEC2-201	protein_coding	ENSG00000124701	APOBEC2	apolipoprotein B mRNA editing enzyme catalytic subunit 2 [Source:HGNC Symbol;Acc:HGNC:605]	21.025	15.4614	44.3214	25.567
ENST00000244670	116138	KLHDC3-201	protein_coding	ENSG00000124702	KLHDC3	kelch domain containing 3 [Source:HGNC Symbol;Acc:HGNC:20704]	5.16804	0	34.2545	0
ENST00000244709	54210	TREM1-201	protein_coding	ENSG00000124731	TREM1	triggering receptor expressed on myeloid cells 1 [Source:HGNC Symbol;Acc:HGNC:17760]	0	0	0	0
ENST00000244711	4201	MEA1-201	protein_coding	ENSG00000124733	MEA1	male-enhanced antigen 1 [Source:HGNC Symbol;Acc:HGNC:6986]	3738.13	2657.18	3214.4	3984.77
ENST00000244728	81578	COL21A1-201	protein_coding	ENSG00000124749	COL21A1	collagen type XXI alpha 1 chain [Source:HGNC Symbol;Acc:HGNC:17025]	0	0	0	0
ENST00000244741	1026	CDKN1A-201	protein_coding	ENSG00000124762	CDKN1A	cyclin dependent kinase inhibitor 1A [Source:HGNC Symbol;Acc:HGNC:1784]	3030.77	3540.12	2420.25	6409.1
ENST00000244745	6659	SOX4-201	protein_coding	ENSG00000124766	SOX4	SRY-box 4 [Source:HGNC Symbol;Acc:HGNC:11200]	1441.51	517.716	2788.78	1234.77
ENST00000244751	57699	CPNE5-201	protein_coding	ENSG00000124772	CPNE5	copine 5 [Source:HGNC Symbol;Acc:HGNC:2318]	33.6789	15.6789	14.7646	36.5089
ENST00000244763	6745	SSR1-201	protein_coding	ENSG00000124783	SSR1	signal sequence receptor subunit 1 [Source:HGNC Symbol;Acc:HGNC:11323]	864.055	730.419	1458.33	1483.86
ENST00000244766	51299	NRN1-201	protein_coding	ENSG00000124785	NRN1	neuritin 1 [Source:HGNC Symbol;Acc:HGNC:17972]	0	0	4.57362	0
ENST00000244769	6310	ATXN1-201	protein_coding	ENSG00000124788	ATXN1	ataxin 1 [Source:HGNC Symbol;Acc:HGNC:10548]	361.754	115.126	180.683	4.26242
ENST00000244776	7913	DEK-201	protein_coding	ENSG00000124795	DEK	DEK proto-oncogene [Source:HGNC Symbol;Acc:HGNC:2768]	91.6092	368.026	0	22.4667
ENST00000244777	63915	BLOC1S5-201	nonsense_mediated_decay	ENSG00000188428	BLOC1S5	biogenesis of lysosomal organelles complex 1 subunit 5 [Source:HGNC Symbol;Acc:HGNC:18561]	69.2034	99.2103	72.0365	116.642
ENST00000244799	221391	OPN5-201	processed_transcript	ENSG00000124818	OPN5	opsin 5 [Source:HGNC Symbol;Acc:HGNC:19992]	0	0	0	0
ENST00000244815	9208	LRRFIP1-201	protein_coding	ENSG00000124831	LRRFIP1	LRR binding FLII interacting protein 1 [Source:HGNC Symbol;Acc:HGNC:6702]	1333.59	1192.14	2539.83	1290.66
ENST00000244869	2069	EREG-201	protein_coding	ENSG00000124882	EREG	epiregulin [Source:HGNC Symbol;Acc:HGNC:3443]	1035.56	2011.27	2141.31	317.651
ENST00000244891	84767	TRIM51-201	protein_coding	ENSG00000124900	TRIM51	tripartite motif-containing 51 [Source:HGNC Symbol;Acc:HGNC:19023]	0	0	0	0
ENST00000244926	10647	SCGB1D2-201	protein_coding	ENSG00000124935	SCGB1D2	secretoglobin family 1D member 2 [Source:HGNC Symbol;Acc:HGNC:18396]	8.14958	4.80697	3.31492	5.12998
ENST00000244930	4246	SCGB2A1-201	protein_coding	ENSG00000124939	SCGB2A1	secretoglobin family 2A member 1 [Source:HGNC Symbol;Acc:HGNC:7051]	1.81249	0	0	0
ENST00000245046	55831	EMC3-201	protein_coding	ENSG00000125037	EMC3	ER membrane protein complex subunit 3 [Source:HGNC Symbol;Acc:HGNC:23999]	698.564	647.459	830.471	741.508
ENST00000245105	54436	SH3TC1-201	protein_coding	ENSG00000125089	SH3TC1	SH3 domain and tetratricopeptide repeats 1 [Source:HGNC Symbol;Acc:HGNC:26009]	43.2418	11.1509	23.131	70.2499
ENST00000245121	83473	KATNAL2-201	protein_coding	ENSG00000167216	KATNAL2	katanin catalytic subunit A1 like 2 [Source:HGNC Symbol;Acc:HGNC:25387]	5.52023	10.3068	5.57855	7.40536
ENST00000245157	583	BBS2-201	protein_coding	ENSG00000125124	BBS2	Bardet-Biedl syndrome 2 [Source:HGNC Symbol;Acc:HGNC:967]	6.19373	15.4849	10.0964	12.6672
ENST00000245185	4502	MT2A-201	protein_coding	ENSG00000125148	MT2A	metallothionein 2A [Source:HGNC Symbol;Acc:HGNC:7406]	460.903	326.676	619.532	477.941
ENST00000245206	2806	GOT2-201	protein_coding	ENSG00000125166	GOT2	glutamic-oxaloacetic transaminase 2 [Source:HGNC Symbol;Acc:HGNC:4433]	2679.91	2491.28	2293.62	3362.91
ENST00000245222	56848	SPHK2-201	protein_coding	ENSG00000063176	SPHK2	sphingosine kinase 2 [Source:HGNC Symbol;Acc:HGNC:18859]	0	0	0	0
ENST00000245255	9271	PIWIL1-201	protein_coding	ENSG00000125207	PIWIL1	piwi like RNA-mediated gene silencing 1 [Source:HGNC Symbol;Acc:HGNC:9007]	0	0	0	0
ENST00000245304	5911	RAP2A-201	protein_coding	ENSG00000125249	RAP2A	RAP2A, member of RAS oncogene family [Source:HGNC Symbol;Acc:HGNC:9861]	824.971	734.409	436.672	735.188
ENST00000245312	6555	SLC10A2-201	protein_coding	ENSG00000125255	SLC10A2	solute carrier family 10 member 2 [Source:HGNC Symbol;Acc:HGNC:10906]	0	0	0	0
ENST00000245323	1948	EFNB2-201	protein_coding	ENSG00000125266	EFNB2	ephrin B2 [Source:HGNC Symbol;Acc:HGNC:3227]	1077.5	1747.11	803.37	1177.49
ENST00000245382	78995	C17orf53-201	protein_coding	ENSG00000125319	C17orf53	chromosome 17 open reading frame 53 [Source:HGNC Symbol;Acc:HGNC:28460]	135.343	114.794	88.8367	43.0643
ENST00000245407	6584	SLC22A5-201	protein_coding	ENSG00000197375	SLC22A5	solute carrier family 22 member 5 [Source:HGNC Symbol;Acc:HGNC:10969]	187.099	228.103	100.028	343.484
ENST00000245414	3659	IRF1-201	protein_coding	ENSG00000125347	IRF1	interferon regulatory factor 1 [Source:HGNC Symbol;Acc:HGNC:6116]	183.423	748.592	752.457	367.943
ENST00000245441	51199	NIN-201	protein_coding	ENSG00000100503	NIN	ninein [Source:HGNC Symbol;Acc:HGNC:14906]	1420.64	1138.11	1011.3	1323.53
ENST00000245448	27109	ATP5S-201	protein_coding	ENSG00000125375	ATP5S	ATP synthase, H+ transporting, mitochondrial Fo complex subunit s (factor B) [Source:HGNC Symbol;Acc:HGNC:18799]	0	0	0	2.023
ENST00000245451	652	BMP4-201	protein_coding	ENSG00000125378	BMP4	bone morphogenetic protein 4 [Source:HGNC Symbol;Acc:HGNC:1071]	790.83	1038.76	576.197	353.939
ENST00000245457	5732	PTGER2-201	protein_coding	ENSG00000125384	PTGER2	prostaglandin E receptor 2 [Source:HGNC Symbol;Acc:HGNC:9594]	136.772	21.9034	12.6004	15.2332
ENST00000245458	6235	RPS29-201	protein_coding	ENSG00000213741	RPS29	ribosomal protein S29 [Source:HGNC Symbol;Acc:HGNC:10419]	18933.4	9292.26	14906.9	12258.8
ENST00000245479	6662	SOX9-201	protein_coding	ENSG00000125398	SOX9	SRY-box 9 [Source:HGNC Symbol;Acc:HGNC:11204]	1549.85	1655.16	1048.38	3423.76
ENST00000245503	4620	MYH2-201	protein_coding	ENSG00000125414	MYH2	myosin heavy chain 2 [Source:HGNC Symbol;Acc:HGNC:7572]	0	0	0	0
ENST00000245539	51081	MRPS7-201	protein_coding	ENSG00000125445	MRPS7	mitochondrial ribosomal protein S7 [Source:HGNC Symbol;Acc:HGNC:14499]	678.896	566.531	458.308	677.521
ENST00000245543	79637	ARMC7-201	protein_coding	ENSG00000125449	ARMC7	armadillo repeat containing 7 [Source:HGNC Symbol;Acc:HGNC:26168]	213.522	286.72	234.096	239.092
ENST00000245544	79902	NUP85-201	protein_coding	ENSG00000125450	NUP85	nucleoporin 85 [Source:HGNC Symbol;Acc:HGNC:8734]	38.1965	146.131	0	549.33
ENST00000245551	57409	MIF4GD-201	protein_coding	ENSG00000125457	MIF4GD	MIF4G domain containing [Source:HGNC Symbol;Acc:HGNC:24030]	50.8385	25.098	49.0862	159.355
ENST00000245552	30833	NT5C-201	protein_coding	ENSG00000125458	NT5C	5', 3'-nucleotidase, cytosolic [Source:HGNC Symbol;Acc:HGNC:17144]	91.858	37.4224	135.457	120.298
ENST00000245564	55154	MSTO1-201	protein_coding	ENSG00000125459	MSTO1	misato 1, mitochondrial distribution and morphology regulator [Source:HGNC Symbol;Acc:HGNC:29678]	0	114.173	0	158.932
ENST00000245615	79143	MBOAT7-201	protein_coding	ENSG00000125505	MBOAT7	membrane bound O-acyltransferase domain containing 7 [Source:HGNC Symbol;Acc:HGNC:15505]	729.467	152.604	428.697	1092.48
ENST00000245618	54869	EPS8L1-202	protein_coding	ENSG00000131037	EPS8L1	EPS8 like 1 [Source:HGNC Symbol;Acc:HGNC:21295]	127.175	142.552	119.441	194.943
ENST00000245620	11025	LILRB3-201	protein_coding	ENSG00000204577	LILRB3	leukocyte immunoglobulin like receptor B3 [Source:HGNC Symbol;Acc:HGNC:6607]	0	0	0	0
ENST00000245620	102725035	LILRB3-201	protein_coding	ENSG00000204577	LILRB3	leukocyte immunoglobulin like receptor B3 [Source:HGNC Symbol;Acc:HGNC:6607]	0	0	0	0
ENST00000245620	107987425	LILRB3-201	protein_coding	ENSG00000204577	LILRB3	leukocyte immunoglobulin like receptor B3 [Source:HGNC Symbol;Acc:HGNC:6607]	0	0	0	0
ENST00000245620	107987462	LILRB3-201	protein_coding	ENSG00000204577	LILRB3	leukocyte immunoglobulin like receptor B3 [Source:HGNC Symbol;Acc:HGNC:6607]	0	0	0	0
ENST00000245621	79168	LILRA6-201	protein_coding	ENSG00000244482	LILRA6	leukocyte immunoglobulin like receptor A6 [Source:HGNC Symbol;Acc:HGNC:15495]	0	0	0	0
ENST00000245663	140685	ZBTB46-201	protein_coding	ENSG00000130584	ZBTB46	zinc finger and BTB domain containing 46 [Source:HGNC Symbol;Acc:HGNC:16094]	222.602	237.197	194.427	102.678
ENST00000245680	80255	SLC35F5-201	protein_coding	ENSG00000115084	SLC35F5	solute carrier family 35 member F5 [Source:HGNC Symbol;Acc:HGNC:23617]	595.794	468.878	316.615	488.215
ENST00000245787	51141	INSIG2-201	protein_coding	ENSG00000125629	INSIG2	insulin induced gene 2 [Source:HGNC Symbol;Acc:HGNC:20452]	941.304	480.139	460.507	553.579
ENST00000245796	23550	PSD4-201	protein_coding	ENSG00000125637	PSD4	pleckstrin and Sec7 domain containing 4 [Source:HGNC Symbol;Acc:HGNC:19096]	8.85008	16.4128	0	90.6898
ENST00000245810	5623	PSPN-201	protein_coding	ENSG00000125650	PSPN	persephin [Source:HGNC Symbol;Acc:HGNC:9579]	0	0	0	0
[truncated: 168,435 more rows]
